# Supplementary material for: 3,5-Dinitro-N-(1,3-thia­zol-2-yl)benzamide monohydrate
Source: Acta Crystallogr Sect E Struct Rep Online. 2011 Feb 19;67(Pt 3):o660. doi: 10.1107/S1600536811005228 (PMC3052084; doi:10.1107/S1600536811005228)
Supplement: Supplementary file 1 [file e-67-0o660-sup1.cif]

##############################################################################
###                                                                        ###
###        Electronic paper (Acta Crystallographica Section E)             ###
###                                                                        ###
##############################################################################
#                                                                            #
# This CIF contains the data in a paper accepted for publication in Acta     #
# Crystallographica Section E. It conforms to the requirements of Notes      #
# for Authors for Section E, and has been peer reviewed under the auspices   #
# of the IUCr Commission on Journals.                                        #
#                                                                            #
# Full details of the Crystallographic Information File format               #
# are given in the paper "The Crystallographic Information File (CIF):       #
# a New Standard Archive File for Crystallography" by S. R. Hall, F. H.      #
# Allen and I. D. Brown [Acta Cryst. (1991), A47, 655-685].                  #
#                                                                            #
# The current version of the core CIF dictionary is obtainable from          #
# ftp://ftp.iucr.org/pub/cif_core.dic. The current version number is 2.4.    #
#                                                                            #
# Software is freely available for graphical display of the structure(s) in  #
# this CIF.  For information consult the CIF home page http://www.iucr.org/  #
# cif/home.html                                                              #
#                                                                            #
# This file may be used for bona fide research purposes within the           #
# scientific community so long as proper attribution is given to the journal # 
# article from which it was obtained.                                        #
#                                                                            #
##############################################################################
                                             
data_global
_audit_creation_method     'SHELXL97'
_journal_date_recd_electronic     2011-02-02
_journal_date_accepted     2011-02-11
_journal_name_full     'Acta Crystallographica, Section E'
_journal_year     2011
_journal_volume     67
_journal_issue      3
_journal_page_first     o660
_journal_page_last     o660
_journal_paper_category     QO
_journal_coeditor_code     XU5155
_publ_contact_author_name     'Saeed, Sohail'
_publ_contact_author_address
;
Department of Chemistry, Research Complex
Allama Iqbal Open University
Islamabad-44000, Pakistan
;
_publ_contact_author_email     sohail262001@yahoo.com
_publ_contact_author_fax     092-51-925-0081
_publ_contact_author_phone     092-51-925-0081
_publ_section_title
;
3,5-Dinitro-<i>N</i>-(1,3-thiazol-2-yl)benzamide monohydrate
;
loop_
    _publ_author_name
    _publ_author_footnote
    _publ_author_address
    'Saeed, Sohail' .
;
Department of Chemistry, Research Complex, Allama Iqbal Open University,
Islamabad 44000,
Pakistan
;
    'Rashid, Naghmana' .
;
Department of Chemistry, Research Complex, Allama Iqbal Open University,
Islamabad 44000,
Pakistan
;
    'Wong, Wing-Tak' .
;
Department of Chemistry
The University of Hong Kong
Pokfulam Road, Pokfulam,
Hong Kong SAR,
People's Republic of China
;
    'Hussain, Rizwan' .
;
National Engineering & Scientific Commission, PO Box 2801, Islamabad, Pakistan
;
data_I
_audit_creation_method     SHELXL-97
_chemical_name_systematic
;
3,5-Dinitro-<i>N</i>-(1,3-thiazol-2-yl)benzamide monohydrate
;
_chemical_name_common     ?
_chemical_formula_moiety     'C10 H6 N4 O5 S, H2 O'
_chemical_formula_sum     'C10 H8 N4 O6 S'
_chemical_formula_iupac     'C10 H6 N4 O5 S, H2 O'
_chemical_formula_weight     312.26
_chemical_melting_point     ?
_symmetry_cell_setting     monoclinic
_symmetry_space_group_name_H-M     'P 21/c'
_symmetry_space_group_name_Hall     '-P 2ybc'
loop_
    _symmetry_equiv_pos_as_xyz
    'x, y, z'
    '-x, y+1/2, -z+1/2'
    '-x, -y, -z'
    'x, -y-1/2, z-1/2'
_cell_length_a     13.7075(12)
_cell_length_b     6.9734(6)
_cell_length_c     13.8507(13)
_cell_angle_alpha     90.00
_cell_angle_beta     108.5120(10)
_cell_angle_gamma     90.00
_cell_volume     1255.45(19)
_cell_formula_units_Z     4
_cell_measurement_reflns_used     9023
_cell_measurement_theta_min     1.82
_cell_measurement_theta_max     25.03
_cell_measurement_temperature     296(2)
_exptl_crystal_description     needle
_exptl_crystal_colour     colourless
_exptl_crystal_size_max     0.28
_exptl_crystal_size_mid     0.07
_exptl_crystal_size_min     0.06
_exptl_crystal_density_diffrn     1.652
_exptl_crystal_density_meas     ?
_exptl_crystal_density_method     'not measured'
_exptl_crystal_F_000     640
_exptl_absorpt_coefficient_mu     0.295
_exptl_absorpt_correction_type     multi-scan
_exptl_absorpt_process_details     '(SADABS; Sheldrick, 2004)'
_exptl_absorpt_correction_T_min     0.9220
_exptl_absorpt_correction_T_max     0.9825
_exptl_special_details
;
;
_diffrn_ambient_temperature     296(2)
_diffrn_radiation_type     MoK\a
_diffrn_radiation_wavelength     0.71073
_diffrn_radiation_source     'fine-focus sealed tube'
_diffrn_radiation_monochromator     graphite
_diffrn_measurement_device_type     'Bruker SMART 1000 CCD'
_diffrn_measurement_method     \w
_diffrn_detector_area_resol_mean     ?
_diffrn_reflns_number     6750
_diffrn_reflns_av_R_equivalents     0.0153
_diffrn_reflns_av_sigmaI/netI     0.0158
_diffrn_reflns_theta_min     3.00
_diffrn_reflns_theta_max     25.03
_diffrn_reflns_theta_full     25.03
_diffrn_measured_fraction_theta_max     0.994
_diffrn_measured_fraction_theta_full     0.994
_diffrn_reflns_limit_h_min     -16
_diffrn_reflns_limit_h_max     15
_diffrn_reflns_limit_k_min     -8
_diffrn_reflns_limit_k_max     8
_diffrn_reflns_limit_l_min     -16
_diffrn_reflns_limit_l_max     16
_diffrn_standards_number     0
_diffrn_standards_interval_count     .
_diffrn_standards_interval_time     .
_diffrn_standards_decay_%     ?
_refine_special_details
;
Refinement of <i>F</i>^2^ against ALL reflections. The weighted <i>R</i>-factor
<i>wR</i> and goodness of fit <i>S</i> are based on <i>F</i>^2^, conventional
<i>R</i>-factors <i>R</i> are based on <i>F</i>, with <i>F</i> set to zero for
negative <i>F</i>^2^. The threshold expression of <i>F</i>^2^ >
\s(<i>F</i>^2^) is used only for calculating <i>R</i>-factors(gt) <i>etc</i>.
and is not relevant to the choice of reflections for refinement.
<i>R</i>-factors based on <i>F</i>^2^ are statistically about twice as large
as those based on <i>F</i>, and <i>R</i>- factors based on ALL data will be
even larger.
;
_reflns_number_total     2214
_reflns_number_gt     1937
_reflns_threshold_expression     I>2\s(I)
_refine_ls_structure_factor_coef     Fsqd
_refine_ls_matrix_type     full
_refine_ls_R_factor_all     0.0343
_refine_ls_R_factor_gt     0.0292
_refine_ls_wR_factor_gt     0.0827
_refine_ls_wR_factor_ref     0.0879
_refine_ls_goodness_of_fit_ref     1.016
_refine_ls_restrained_S_all     1.016
_refine_ls_number_reflns     2214
_refine_ls_number_parameters     203
_refine_ls_number_restraints     0
_refine_ls_hydrogen_treatment     mixed
_refine_ls_weighting_scheme     calc
_refine_ls_weighting_details
         'calc w=1/[\s^2^(Fo^2^)+(0.0569P)^2^+0.2612P] where P=(Fo^2^+2Fc^2^)/3'
_atom_sites_solution_hydrogens     geom
_atom_sites_solution_primary     direct
_atom_sites_solution_secondary     difmap
_refine_ls_shift/su_max     0.001
_refine_ls_shift/su_mean     0.000
_refine_diff_density_max     0.186
_refine_diff_density_min     -0.212
_refine_ls_extinction_method     'SHELXL97 (Sheldrick, 2008)'
_refine_ls_extinction_coef     0.0069(14)
_refine_ls_extinction_expression
                                  'Fc^*^=kFc[1+0.001xFc^2^\l^3^/sin(2\q)]^-1/4^'
loop_
    _atom_type_symbol
    _atom_type_description
    _atom_type_scat_dispersion_real
    _atom_type_scat_dispersion_imag
    _atom_type_scat_source
    'C' 'C' 0.0033 0.0016
                         'International Tables Vol C Tables 4.2.6.8 and 6.1.1.4'
    'H' 'H' 0.0000 0.0000
                         'International Tables Vol C Tables 4.2.6.8 and 6.1.1.4'
    'O' 'O' 0.0106 0.0060
                         'International Tables Vol C Tables 4.2.6.8 and 6.1.1.4'
    'S' 'S' 0.1246 0.1234
                         'International Tables Vol C Tables 4.2.6.8 and 6.1.1.4'
    'N' 'N' 0.0061 0.0033
                         'International Tables Vol C Tables 4.2.6.8 and 6.1.1.4'
_computing_data_collection     'SMART (Bruker, 1998)'
_computing_cell_refinement     'SAINT (Bruker, 2006)'
_computing_data_reduction
;
SAINT (Bruker, 2006) and CrystalStructure (Rigaku/MSC, 2006)
;
_computing_structure_solution     'SHELXS97 (Sheldrick, 2008)'
_computing_structure_refinement     'SHELXL97 (Sheldrick, 2008)'
_computing_molecular_graphics     'ORTEPII (Johnson, 1976)'
_computing_publication_material     'SHELXL97 (Sheldrick, 2008)'
loop_
    _atom_site_type_symbol
    _atom_site_label
    _atom_site_fract_x
    _atom_site_fract_y
    _atom_site_fract_z
    _atom_site_U_iso_or_equiv
    _atom_site_adp_type
    _atom_site_calc_flag
    _atom_site_refinement_flags
    _atom_site_occupancy
    _atom_site_disorder_assembly
    _atom_site_disorder_group
    S S1 -0.17423(3) 0.90512(6) 0.12088(3) 0.03884(16) Uani d . 1 . .
    O O1 0.02312(8) 0.95294(19) 0.11971(8) 0.0469(3) Uani d . 1 . .
    O O2 0.35736(11) 1.1250(3) 0.08520(11) 0.0793(5) Uani d . 1 . .
    O O3 0.49514(9) 1.0180(3) 0.19517(10) 0.0669(4) Uani d . 1 . .
    O O4 0.48076(9) 0.7824(2) 0.51780(10) 0.0590(4) Uani d . 1 . .
    O O5 0.34262(11) 0.8314(3) 0.55577(10) 0.0777(5) Uani d . 1 . .
    N N1 -0.14748(10) 0.9651(2) 0.31080(10) 0.0403(3) Uani d . 1 . .
    N N2 0.00921(9) 0.94048(19) 0.27755(10) 0.0351(3) Uani d . 1 . .
    H H2N 0.0335(15) 0.929(3) 0.3435(15) 0.046(5) Uiso d . 1 . .
    N N3 0.40286(11) 1.0453(2) 0.16479(11) 0.0505(4) Uani d . 1 . .
    N N4 0.39071(10) 0.8282(2) 0.49550(10) 0.0453(4) Uani d . 1 . .
    C C1 -0.28028(12) 0.9200(2) 0.16129(13) 0.0425(4) Uani d . 1 . .
    H H1 -0.3480 0.9069 0.1193 0.051 Uiso calc R 1 . .
    C C2 -0.25176(12) 0.9531(2) 0.26157(13) 0.0429(4) Uani d . 1 . .
    H H2 -0.2996 0.9672 0.2960 0.052 Uiso calc R 1 . .
    C C3 -0.09807(11) 0.9410(2) 0.24567(11) 0.0331(3) Uani d . 1 . .
    C C4 0.06477(11) 0.9452(2) 0.21168(11) 0.0338(3) Uani d . 1 . .
    C C5 0.17976(11) 0.9424(2) 0.25696(11) 0.0324(3) Uani d . 1 . .
    C C6 0.23598(11) 0.9885(2) 0.19236(12) 0.0368(4) Uani d . 1 . .
    H H6 0.2027 1.0230 0.1251 0.044 Uiso calc R 1 . .
    C C7 0.34216(11) 0.9820(2) 0.23006(12) 0.0379(4) Uani d . 1 . .
    C C8 0.39520(12) 0.9255(2) 0.32777(12) 0.0382(4) Uani d . 1 . .
    H H8 0.4665 0.9150 0.3507 0.046 Uiso calc R 1 . .
    C C9 0.33678(11) 0.8856(2) 0.38975(11) 0.0352(3) Uani d . 1 . .
    C C10 0.23081(11) 0.8948(2) 0.35798(11) 0.0340(3) Uani d . 1 . .
    H H10 0.1944 0.8698 0.4029 0.041 Uiso calc R 1 . .
    O O6 0.07962(11) 0.8457(2) 0.48713(10) 0.0503(3) Uani d . 1 . .
    H H6B 0.0571(18) 0.752(4) 0.4970(18) 0.076(9) Uiso d . 1 . .
    H H6C 0.0932(18) 0.912(3) 0.5399(19) 0.073(8) Uiso d . 1 . .
loop_
    _atom_site_aniso_label
    _atom_site_aniso_U_11
    _atom_site_aniso_U_22
    _atom_site_aniso_U_33
    _atom_site_aniso_U_12
    _atom_site_aniso_U_13
    _atom_site_aniso_U_23
    S1 0.0299(2) 0.0482(3) 0.0354(2) -0.00058(15) 0.00610(16) 0.00073(16)
    O1 0.0341(6) 0.0737(9) 0.0322(6) 0.0033(5) 0.0092(5) 0.0028(5)
    O2 0.0531(8) 0.1362(15) 0.0526(8) -0.0101(8) 0.0222(7) 0.0276(9)
    O3 0.0322(7) 0.1079(12) 0.0660(9) -0.0099(7) 0.0233(6) -0.0043(8)
    O4 0.0356(6) 0.0801(10) 0.0533(7) 0.0133(6) 0.0030(5) 0.0077(7)
    O5 0.0573(9) 0.1376(15) 0.0406(7) 0.0245(9) 0.0190(6) 0.0190(8)
    N1 0.0314(7) 0.0498(8) 0.0414(7) 0.0005(6) 0.0139(6) 0.0001(6)
    N2 0.0260(7) 0.0474(8) 0.0312(7) -0.0003(5) 0.0078(5) -0.0010(6)
    N3 0.0379(8) 0.0734(11) 0.0447(8) -0.0118(7) 0.0197(7) -0.0075(7)
    N4 0.0388(8) 0.0546(9) 0.0393(7) 0.0046(6) 0.0076(6) 0.0011(6)
    C1 0.0275(8) 0.0450(9) 0.0529(10) -0.0009(6) 0.0096(7) 0.0055(7)
    C2 0.0289(8) 0.0485(10) 0.0540(10) 0.0014(6) 0.0170(7) 0.0057(8)
    C3 0.0285(7) 0.0355(8) 0.0349(8) 0.0006(6) 0.0097(6) 0.0016(6)
    C4 0.0299(8) 0.0377(8) 0.0340(8) 0.0001(6) 0.0107(6) -0.0008(6)
    C5 0.0280(8) 0.0339(8) 0.0355(8) -0.0005(5) 0.0106(6) -0.0036(6)
    C6 0.0329(8) 0.0437(9) 0.0339(8) -0.0024(6) 0.0107(6) -0.0032(7)
    C7 0.0329(8) 0.0449(9) 0.0398(8) -0.0054(6) 0.0169(7) -0.0069(7)
    C8 0.0281(7) 0.0435(9) 0.0424(9) -0.0005(6) 0.0105(6) -0.0091(7)
    C9 0.0322(8) 0.0377(8) 0.0341(8) 0.0024(6) 0.0082(6) -0.0037(6)
    C10 0.0330(8) 0.0358(8) 0.0352(8) 0.0008(6) 0.0137(6) -0.0021(6)
    O6 0.0545(8) 0.0628(9) 0.0371(7) -0.0040(7) 0.0195(6) -0.0006(6)
_geom_special_details
;
All e.s.d.'s (except the e.s.d. in the dihedral angle between two l.s. planes)
are estimated using the full covariance matrix. The cell e.s.d.'s are taken
into account individually in the estimation of e.s.d.'s in distances, angles
and torsion angles; correlations between e.s.d.'s in cell parameters are only
used when they are defined by crystal symmetry. An approximate (isotropic)
treatment of cell e.s.d.'s is used for estimating e.s.d.'s involving l.s.
planes.
;
loop_
    _geom_bond_atom_site_label_1
    _geom_bond_atom_site_label_2
    _geom_bond_site_symmetry_2
    _geom_bond_distance
    _geom_bond_publ_flag
    S1 C1 . 1.7187(16) ?
    S1 C3 . 1.7304(15) ?
    O1 C4 . 1.2205(18) ?
    O2 N3 . 1.215(2) ?
    O3 N3 . 1.2147(18) ?
    O4 N4 . 1.2162(17) ?
    O5 N4 . 1.2171(18) ?
    N1 C3 . 1.299(2) ?
    N1 C2 . 1.377(2) ?
    N2 C4 . 1.3618(19) ?
    N2 C3 . 1.3947(19) ?
    N2 H2N . 0.871(19) ?
    N3 C7 . 1.477(2) ?
    N4 C9 . 1.471(2) ?
    C1 C2 . 1.338(2) ?
    C1 H1 . 0.9300 ?
    C2 H2 . 0.9300 ?
    C4 C5 . 1.500(2) ?
    C5 C10 . 1.391(2) ?
    C5 C6 . 1.391(2) ?
    C6 C7 . 1.382(2) ?
    C6 H6 . 0.9300 ?
    C7 C8 . 1.375(2) ?
    C8 C9 . 1.376(2) ?
    C8 H8 . 0.9300 ?
    C9 C10 . 1.379(2) ?
    C10 H10 . 0.9300 ?
    O6 H6B . 0.75(3) ?
    O6 H6C . 0.84(3) ?
loop_
    _geom_angle_atom_site_label_1
    _geom_angle_atom_site_label_2
    _geom_angle_atom_site_label_3
    _geom_angle_site_symmetry_1
    _geom_angle_site_symmetry_3
    _geom_angle
    _geom_angle_publ_flag
    C1 S1 C3 . . 88.30(8) ?
    C3 N1 C2 . . 109.65(14) ?
    C4 N2 C3 . . 123.06(13) ?
    C4 N2 H2N . . 126.6(12) ?
    C3 N2 H2N . . 110.2(12) ?
    O3 N3 O2 . . 124.34(15) ?
    O3 N3 C7 . . 117.90(15) ?
    O2 N3 C7 . . 117.74(14) ?
    O4 N4 O5 . . 123.90(14) ?
    O4 N4 C9 . . 118.23(13) ?
    O5 N4 C9 . . 117.87(13) ?
    C2 C1 S1 . . 110.49(12) ?
    C2 C1 H1 . . 124.8 ?
    S1 C1 H1 . . 124.8 ?
    C1 C2 N1 . . 116.08(14) ?
    C1 C2 H2 . . 122.0 ?
    N1 C2 H2 . . 122.0 ?
    N1 C3 N2 . . 120.67(14) ?
    N1 C3 S1 . . 115.47(11) ?
    N2 C3 S1 . . 123.84(11) ?
    O1 C4 N2 . . 121.63(13) ?
    O1 C4 C5 . . 121.21(13) ?
    N2 C4 C5 . . 117.15(13) ?
    C10 C5 C6 . . 119.83(13) ?
    C10 C5 C4 . . 123.35(13) ?
    C6 C5 C4 . . 116.81(13) ?
    C7 C6 C5 . . 118.77(14) ?
    C7 C6 H6 . . 120.6 ?
    C5 C6 H6 . . 120.6 ?
    C8 C7 C6 . . 123.06(14) ?
    C8 C7 N3 . . 117.61(14) ?
    C6 C7 N3 . . 119.28(14) ?
    C7 C8 C9 . . 116.21(14) ?
    C7 C8 H8 . . 121.9 ?
    C9 C8 H8 . . 121.9 ?
    C8 C9 C10 . . 123.66(14) ?
    C8 C9 N4 . . 117.92(14) ?
    C10 C9 N4 . . 118.41(13) ?
    C9 C10 C5 . . 118.33(13) ?
    C9 C10 H10 . . 120.8 ?
    C5 C10 H10 . . 120.8 ?
    H6B O6 H6C . . 108(2) ?
loop_
    _geom_hbond_atom_site_label_D
    _geom_hbond_atom_site_label_H
    _geom_hbond_atom_site_label_A
    _geom_hbond_site_symmetry_A
    _geom_hbond_distance_DH
    _geom_hbond_distance_HA
    _geom_hbond_distance_DA
    _geom_hbond_angle_DHA
    N2 H2N O6 . 0.871(19) 1.974(19) 2.8313(18) 167.9(17)
    O6 H6B O1 4_576 0.75(3) 2.38(2) 3.0350(19) 147(2)
    O6 H6C N1 3_576 0.84(3) 2.14(3) 2.964(2) 168(2)
