# Supplementary material for: 3,5-Dinitro-N-(1,3-thia­zol-2-yl)benzamide monohydrate
Source: Acta Crystallogr Sect E Struct Rep Online. 2011 Feb 19;67(Pt 3):o660. doi: 10.1107/S1600536811005228 (PMC3052084; doi:10.1107/S1600536811005228)
Supplement: Supplementary file 2 [file e-67-0o660-Isup2.hkl]

# 
# h,k,l, Fc-squared, Fo-squared, sigma(Fo-squared) and status flag 
# 
data_I
_shelx_title '  wt2236w-SohailSaeed-SS-95_18-Dec-2010' 
_shelx_refln_list_code          4 
_shelx_F_calc_maximum      179.53 
_exptl_crystal_F_000       640.00 
_reflns_d_resolution_high  0.8401 
 
loop_ 
 _symmetry_equiv_pos_as_xyz 
 'x, y, z' 
 '-x, y+1/2, -z+1/2' 
 '-x, -y, -z' 
 'x, -y-1/2, z-1/2' 
 
_cell_length_a    13.7075 
_cell_length_b     6.9734 
_cell_length_c    13.8507 
_cell_angle_alpha  90.000 
_cell_angle_beta  108.512 
_cell_angle_gamma  90.000 
 
_shelx_F_squared_multiplier     1.000 
 
loop_ 
 _refln_index_h 
 _refln_index_k 
 _refln_index_l 
 _refln_F_squared_calc 
 _refln_F_squared_meas 
 _refln_F_squared_sigma 
 _refln_observed_status 
   2   0   0       23.11       18.53      1.64 o 
   3   0   0      295.49      291.13      3.76 o 
   4   0   0      356.04      323.72      4.24 o 
   5   0   0     1318.81     1278.91     13.64 o 
   6   0   0     4230.28     4622.00     58.75 o 
   7   0   0     2554.46     2719.52     28.07 o 
   8   0   0      641.26      760.90     15.47 o 
   9   0   0     1203.81     1211.93     13.99 o 
  10   0   0       19.04       16.51      1.70 o 
  11   0   0      199.18      205.74      4.43 o 
  12   0   0     2201.03     1974.39     31.53 o 
  13   0   0        0.38        3.66      2.11 o 
  14   0   0      150.87      134.20      5.82 o 
  15   0   0       11.74       15.33      3.14 o 
   1   1   0      565.95      599.14      5.54 o 
   2   1   0     1275.25     1333.37      8.46 o 
   3   1   0     2886.00     2942.30     16.73 o 
   4   1   0     1176.65     1199.71      8.32 o 
   5   1   0     1081.33     1088.82      7.39 o 
   6   1   0      339.59      389.28      3.32 o 
   7   1   0        3.38        8.13      0.72 o 
   8   1   0      818.65      866.65      6.50 o 
   9   1   0       56.14       66.74      1.73 o 
  10   1   0      107.96       99.39      2.53 o 
  11   1   0       78.82       84.31      2.51 o 
  12   1   0      289.79      262.83      4.37 o 
  13   1   0       16.32       10.51      2.48 o 
  14   1   0       25.15       22.04      2.23 o 
  15   1   0       38.74       44.31      2.83 o 
   0   2   0    29746.87    29286.09    416.15 o 
   1   2   0     2797.39     2950.17     30.07 o 
   2   2   0      363.59      373.63      3.84 o 
   3   2   0       39.60       31.89      0.77 o 
   4   2   0      430.68      419.72      3.32 o 
   5   2   0     1211.01     1232.10      7.53 o 
   6   2   0      211.81      209.89      2.24 o 
   7   2   0      191.44      173.64      2.11 o 
   8   2   0      186.59      212.66      3.18 o 
   9   2   0      131.41      131.93      2.97 o 
  10   2   0        1.75        1.68      0.89 o 
  11   2   0        0.09        0.05      1.00 o 
  12   2   0      447.63      403.44      5.76 o 
  13   2   0        3.77        3.24      2.26 o 
  14   2   0        7.72        7.24      1.60 o 
  15   2   0       26.39       31.86      3.40 o 
   1   3   0     1046.85      997.89     11.17 o 
   2   3   0      149.05      152.44      2.28 o 
   3   3   0       80.23       80.19      1.29 o 
   4   3   0     1287.78     1246.90      7.67 o 
   5   3   0      712.38      712.18      6.72 o 
   6   3   0     1192.83     1302.37     10.59 o 
   7   3   0       22.27       19.02      1.67 o 
   8   3   0      123.60      128.73      2.33 o 
   9   3   0       12.96       11.94      1.27 o 
  10   3   0     1102.65     1110.03      9.65 o 
  11   3   0        7.09        6.91      1.11 o 
  12   3   0       38.18       38.97      1.78 o 
  13   3   0       85.45       84.25      3.64 o 
  14   3   0        1.30       -0.97      1.84 o 
   0   4   0      191.21      170.88      4.88 o 
   1   4   0      109.62       96.82      4.16 o 
   2   4   0      684.42      698.77      7.03 o 
   3   4   0       62.70       64.69      1.51 o 
   4   4   0      858.34      821.30      6.89 o 
   5   4   0      255.87      261.41      3.80 o 
   6   4   0       16.26       15.41      1.05 o 
   7   4   0       17.97       18.08      1.19 o 
   8   4   0      314.02      307.76      3.88 o 
   9   4   0       47.30       43.80      1.72 o 
  10   4   0        0.03        0.05      0.92 o 
  11   4   0      262.10      266.87      5.69 o 
  12   4   0        9.43        9.97      3.47 o 
  13   4   0        0.27        0.14      1.27 o 
   1   5   0      284.71      272.41      4.66 o 
   2   5   0        3.14        2.00      2.21 o 
   3   5   0        1.46        1.57      0.93 o 
   4   5   0        0.58        1.55      0.98 o 
   5   5   0       41.41       39.22      1.82 o 
   6   5   0      183.86      178.36      3.40 o 
   7   5   0      381.78      375.28      5.28 o 
   8   5   0        2.89        2.27      1.13 o 
   9   5   0       36.33       35.17      2.25 o 
  10   5   0       12.93       14.09      1.70 o 
  11   5   0       20.04       17.87      1.91 o 
  12   5   0        7.77        7.79      1.57 o 
   0   6   0      448.90      422.81      9.35 o 
   1   6   0      148.64      149.80      3.06 o 
   2   6   0       57.70       57.16      2.67 o 
   3   6   0      120.01      125.57      6.15 o 
   4   6   0        3.47        3.30      1.19 o 
   5   6   0      134.04      129.78      2.99 o 
   6   6   0       89.25       86.66      2.57 o 
   7   6   0       81.99       85.55      2.66 o 
   8   6   0       67.22       69.94      2.56 o 
   9   6   0      111.28      108.00      3.13 o 
  10   6   0       18.15       21.52      1.93 o 
   1   7   0       27.55       36.23      3.60 o 
   2   7   0       43.22       50.74      2.84 o 
   3   7   0        9.94        8.08      1.50 o 
   4   7   0       10.47       12.41      1.64 o 
   5   7   0       29.57       32.17      2.63 o 
   6   7   0       67.53       61.39      2.70 o 
   7   7   0      134.50      136.19      3.56 o 
   8   7   0       58.57       59.40      2.81 o 
   3   8   0        0.41        1.06      1.95 o 
   4   8   0        2.93        1.57      1.59 o 
 -15   1   1       18.00       21.83      3.03 o 
 -14   1   1      115.74      118.96      3.76 o 
 -13   1   1       26.58       29.99      1.88 o 
 -12   1   1       64.09       52.66      2.19 o 
 -11   1   1      541.50      551.82      6.65 o 
 -10   1   1      672.99      641.57      7.13 o 
  -9   1   1      105.09       99.78      2.07 o 
  -8   1   1      477.38      539.75      4.48 o 
  -7   1   1      389.06      462.58      3.87 o 
  -6   1   1     9591.65    10383.17     66.87 o 
  -5   1   1     3370.21     3460.36     21.53 o 
  -4   1   1     1293.87     1386.08      9.00 o 
  -3   1   1      888.08      896.26      5.40 o 
  -2   1   1     6955.83     6810.35     43.20 o 
  -1   1   1     1193.30     1188.88     10.02 o 
   0   1   1      416.24      445.46      4.32 o 
   1   1   1       27.28       21.21      0.84 o 
   2   1   1     4276.06     4467.41     30.31 o 
   3   1   1     3277.87     3207.73     22.05 o 
   4   1   1       44.43       52.04      1.35 o 
   5   1   1       29.68       25.63      0.89 o 
   6   1   1     1354.88     1690.18     11.19 o 
   7   1   1       31.49       19.78      0.99 o 
   8   1   1       35.32       40.71      1.42 o 
   9   1   1      675.72      671.91      7.35 o 
  10   1   1      474.91      474.31      5.95 o 
  11   1   1        6.87        2.16      1.15 o 
  12   1   1      215.22      212.16      3.98 o 
  13   1   1      133.43      123.95      3.84 o 
  14   1   1        0.06        1.19      1.51 o 
  15   1   1      232.55      255.15      6.07 o 
 -15   2   1       12.03       12.13      2.36 o 
 -14   2   1      125.59      107.48      4.71 o 
 -13   2   1      329.05      296.77      4.88 o 
 -12   2   1      353.47      333.98      4.33 o 
 -11   2   1       42.97       39.41      1.58 o 
 -10   2   1      611.59      631.54      6.12 o 
  -9   2   1      283.26      266.98      3.38 o 
  -8   2   1      503.47      483.81      4.77 o 
  -7   2   1      463.68      436.78      3.76 o 
  -6   2   1     1655.75     1732.34     11.43 o 
  -5   2   1      116.96      127.14      1.69 o 
  -4   2   1      146.48      163.41      1.66 o 
  -3   2   1      361.43      330.79      2.67 o 
  -2   2   1     3877.03     3999.55     32.61 o 
  -1   2   1    32230.42    30763.35   1011.84 o 
   0   2   1    16790.22    16892.20    170.56 o 
   1   2   1     1712.66     1768.29     14.89 o 
   2   2   1        0.19       -0.19      0.54 o 
   3   2   1     2217.72     2172.45     13.71 o 
   4   2   1      350.88      332.69      2.78 o 
   5   2   1     2970.00     3023.28     21.52 o 
   6   2   1      129.35      144.61      2.08 o 
   7   2   1       24.62       23.83      1.14 o 
   8   2   1        0.23        0.99      0.76 o 
   9   2   1       16.66       18.54      1.19 o 
  10   2   1      542.82      540.48      6.61 o 
  11   2   1      505.89      464.21      7.61 o 
  12   2   1      189.13      167.28      3.65 o 
  13   2   1       93.49       89.92      2.95 o 
  14   2   1       71.25       68.36      3.86 o 
 -14   3   1        9.98        6.60      2.04 o 
 -13   3   1       76.22       78.93      4.83 o 
 -12   3   1       48.64       43.37      2.11 o 
 -11   3   1       36.69       35.10      1.57 o 
 -10   3   1       73.26       69.54      1.98 o 
  -9   3   1        6.37        7.29      1.20 o 
  -8   3   1       58.96       62.05      1.71 o 
  -7   3   1       55.06       58.26      1.58 o 
  -6   3   1      146.80      170.78      1.85 o 
  -5   3   1        0.04       -0.24      0.46 o 
  -4   3   1        1.03       -0.13      0.48 o 
  -3   3   1      577.76      590.08      6.85 o 
  -2   3   1      128.42      116.40      2.01 o 
  -1   3   1       13.68       12.31      1.10 o 
   0   3   1     4098.43     4228.89     42.97 o 
   1   3   1      564.78      567.04      7.00 o 
   2   3   1     1161.40     1204.29      9.05 o 
   3   3   1       53.18       56.54      1.26 o 
   4   3   1       32.87       31.49      0.98 o 
   5   3   1      191.17      180.46      2.49 o 
   6   3   1      771.59      793.23      6.87 o 
   7   3   1     1232.32     1288.41     10.37 o 
   8   3   1       12.71       18.32      1.18 o 
   9   3   1        3.67        3.78      0.93 o 
  10   3   1       44.14       43.95      1.82 o 
  11   3   1       73.80       67.93      2.48 o 
  12   3   1       13.65       10.30      1.50 o 
  13   3   1       33.72       32.62      2.12 o 
  14   3   1        3.46        3.39      1.57 o 
 -13   4   1       20.12       21.24      1.90 o 
 -12   4   1      344.01      337.80      5.49 o 
 -11   4   1      153.03      142.51      3.44 o 
 -10   4   1       89.27       85.25      4.33 o 
  -9   4   1      199.18      200.28      3.74 o 
  -8   4   1       85.03       85.10      2.00 o 
  -7   4   1       90.06       84.56      2.02 o 
  -6   4   1      159.20      142.42      3.72 o 
  -5   4   1       13.34       17.31      1.02 o 
  -4   4   1      256.44      263.75      3.03 o 
  -3   4   1      281.12      274.04      3.10 o 
  -2   4   1       61.51       69.83      2.25 o 
  -1   4   1     2071.42     2046.00     21.90 o 
   0   4   1     7018.50     7463.16     88.87 o 
   1   4   1     1182.76     1240.94     11.30 o 
   2   4   1      324.53      320.30      3.91 o 
   3   4   1      374.87      371.16      4.47 o 
   4   4   1      589.10      569.86      5.17 o 
   5   4   1      419.74      402.53      5.00 o 
   6   4   1      188.32      179.22      2.72 o 
   7   4   1        7.54        5.59      0.99 o 
   8   4   1      116.70      111.03      2.35 o 
   9   4   1        7.97        9.18      1.11 o 
  10   4   1        5.53        3.40      1.07 o 
  11   4   1      297.01      295.35      4.27 o 
  12   4   1       49.29       49.74      2.46 o 
  13   4   1        0.22        0.82      1.78 o 
 -12   5   1       30.47       32.34      3.47 o 
 -11   5   1      237.88      240.71      4.59 o 
 -10   5   1      128.57      141.14      3.39 o 
  -9   5   1      142.02      142.71      4.14 o 
  -8   5   1      107.57      105.97      2.83 o 
  -7   5   1       17.40       19.08      1.55 o 
  -6   5   1      266.37      260.67      4.35 o 
  -5   5   1       54.62       53.17      2.01 o 
  -4   5   1        4.66        3.52      1.16 o 
  -3   5   1       60.12       65.66      2.07 o 
  -2   5   1      131.93      130.91      3.27 o 
  -1   5   1       93.34       92.97      4.46 o 
   0   5   1      285.92      277.19      3.82 o 
   1   5   1      143.84      145.70      5.25 o 
   2   5   1       62.48       64.14      2.51 o 
   3   5   1      442.72      449.47      5.38 o 
   4   5   1      195.43      178.14      3.21 o 
   5   5   1        1.88        1.87      1.00 o 
   6   5   1      142.04      142.05      3.06 o 
   7   5   1      152.65      146.26      3.18 o 
   8   5   1        4.58        3.83      1.06 o 
   9   5   1      428.10      449.33      6.30 o 
  10   5   1       40.61       41.78      2.25 o 
  11   5   1       43.93       48.76      2.48 o 
  12   5   1      108.92      122.19      3.59 o 
 -10   6   1       21.16       17.90      2.01 o 
  -9   6   1        0.02       -0.12      1.23 o 
  -8   6   1       26.83       24.90      3.01 o 
  -7   6   1        8.32        7.18      1.38 o 
  -6   6   1       57.59       63.20      2.32 o 
  -5   6   1       10.35        9.98      1.36 o 
  -4   6   1        2.69        0.90      2.90 o 
  -3   6   1       60.70       62.02      2.23 o 
  -2   6   1       20.08       22.95      1.61 o 
  -1   6   1       20.62       23.54      1.92 o 
   0   6   1      275.46      255.62      4.00 o 
   1   6   1      711.65      714.96     17.73 o 
   2   6   1      122.83      119.00      3.57 o 
   3   6   1       21.10       23.45      1.66 o 
   4   6   1       16.01       12.17      1.45 o 
   5   6   1       23.03       21.81      1.67 o 
   6   6   1        9.64        7.92      1.45 o 
   7   6   1       56.09       52.87      2.25 o 
   8   6   1       18.96       19.38      1.76 o 
   9   6   1        3.89        4.90      1.47 o 
  10   6   1        1.47        1.20      1.45 o 
  -8   7   1        0.06       -0.76      1.27 o 
  -7   7   1        8.71        5.81      1.48 o 
  -6   7   1       46.75       36.69      4.00 o 
  -5   7   1        4.53        2.90      1.33 o 
  -4   7   1       33.35       33.63      2.00 o 
  -3   7   1       53.73       47.17      2.93 o 
  -2   7   1       21.27       23.67      1.84 o 
  -1   7   1        1.02       -2.63      2.63 o 
   0   7   1       30.03       38.62      3.41 o 
   1   7   1      181.24      180.76      4.57 o 
   2   7   1        1.59       -0.21      1.28 o 
   3   7   1       50.35       52.56      2.37 o 
   4   7   1        3.65        1.98      1.48 o 
   5   7   1        0.40        0.58      1.42 o 
   6   7   1       29.65       28.98      2.12 o 
   7   7   1        0.18       -0.78      1.48 o 
  -4   8   1       34.05       42.06      4.96 o 
  -3   8   1       64.54       86.02      6.42 o 
  -2   8   1        0.66        0.22      3.03 o 
   2   8   1       49.36       52.33      4.25 o 
   3   8   1        0.10       -0.49      2.68 o 
 -15   0   2      243.88      223.58      7.45 o 
 -14   0   2       36.28       37.32      3.39 o 
 -13   0   2      135.60      119.06      5.01 o 
 -12   0   2      742.02      669.40     20.53 o 
 -11   0   2      165.46      189.74      8.01 o 
 -10   0   2      626.66      599.50      8.17 o 
  -9   0   2     1507.76     1498.44     16.70 o 
  -8   0   2     1195.84     1252.45     16.34 o 
  -7   0   2     2443.81     2543.46     21.55 o 
  -6   0   2      186.16      178.18      3.13 o 
  -5   0   2       38.58       41.17      2.46 o 
  -4   0   2       11.72       12.37      0.74 o 
  -3   0   2     7599.81     7756.19     60.97 o 
  -2   0   2       77.94       71.15      2.28 o 
  -1   0   2     9106.76     8313.27    238.39 o 
   0   0   2     8274.75     7801.82     63.70 o 
   1   0   2      724.69      773.19      6.78 o 
   2   0   2     6216.99     6184.73     50.32 o 
   3   0   2      779.54      751.87      8.38 o 
   4   0   2     7505.88     7249.56     71.83 o 
   5   0   2      942.45      926.49     10.44 o 
   6   0   2       23.81       18.61      1.28 o 
   7   0   2      116.13      124.70      2.92 o 
   8   0   2        0.26        2.09      1.14 o 
   9   0   2      946.47      884.69     11.03 o 
  10   0   2      778.63      817.61     15.49 o 
  11   0   2       18.55       13.03      2.55 o 
  12   0   2       20.99       13.73      2.63 o 
  13   0   2      155.08      178.63      6.72 o 
  14   0   2       12.41       14.03      3.17 o 
 -15   1   2      102.56      109.84      3.76 o 
 -14   1   2        4.58        5.91      1.40 o 
 -13   1   2      182.75      169.25      3.56 o 
 -12   1   2      209.74      210.23      3.81 o 
 -11   1   2       84.94       77.19      2.30 o 
 -10   1   2      156.13      153.24      2.26 o 
  -9   1   2      331.63      351.23      3.44 o 
  -8   1   2        6.06        5.71      0.95 o 
  -7   1   2      503.34      542.90      4.32 o 
  -6   1   2     1476.21     1577.22     10.39 o 
  -5   1   2      302.92      321.20      2.86 o 
  -4   1   2       12.39       12.53      0.87 o 
  -3   1   2     5030.26     5042.29     44.91 o 
  -2   1   2       77.42       80.46      1.50 o 
  -1   1   2      128.45      128.59      1.80 o 
   0   1   2        0.08        0.02      0.32 o 
   1   1   2     4323.37     4318.37     26.66 o 
   2   1   2      319.47      289.22      2.70 o 
   3   1   2      168.39      167.58      1.69 o 
   4   1   2      603.68      639.82      5.29 o 
   5   1   2       45.40       46.73      1.21 o 
   6   1   2      102.59       78.59      1.54 o 
   7   1   2       36.57       36.25      1.90 o 
   8   1   2      908.80      893.35      9.03 o 
   9   1   2      144.41      131.60      3.30 o 
  10   1   2      102.32      115.45      2.82 o 
  11   1   2      315.80      299.16      4.71 o 
  12   1   2        7.19        4.71      1.56 o 
  13   1   2        6.19        3.99      3.10 o 
  14   1   2       76.65       69.23      3.29 o 
 -15   2   2        2.97        1.30      2.30 o 
 -14   2   2        4.45        5.74      1.96 o 
 -13   2   2       18.30       18.23      1.65 o 
 -12   2   2      856.01      774.20      7.41 o 
 -11   2   2       26.96       27.53      1.62 o 
 -10   2   2      124.13      128.39      2.34 o 
  -9   2   2      471.57      466.28      4.74 o 
  -8   2   2      245.88      265.97      2.80 o 
  -7   2   2      152.90      154.60      1.98 o 
  -6   2   2        5.10        7.19      0.56 o 
  -5   2   2     1185.21     1187.98      7.30 o 
  -4   2   2       27.23       25.97      0.87 o 
  -3   2   2      841.57      895.67      8.10 o 
  -2   2   2       98.93       72.85      1.63 o 
  -1   2   2      208.56      217.04      2.24 o 
   0   2   2    30761.68    28682.64    485.12 o 
   1   2   2      137.17      137.74      2.99 o 
   2   2   2      791.83      833.67      6.47 o 
   3   2   2       57.88       46.02      1.28 o 
   4   2   2      319.12      316.02      3.88 o 
   5   2   2       32.17       29.16      1.22 o 
   6   2   2      285.43      287.84      3.34 o 
   7   2   2      742.97      734.51      6.74 o 
   8   2   2      487.45      501.82      6.03 o 
   9   2   2        4.76        2.84      1.08 o 
  10   2   2      340.15      335.92      4.99 o 
  11   2   2        1.18        0.34      1.17 o 
  12   2   2       85.77       64.94      5.31 o 
  13   2   2        0.02       -0.49      1.59 o 
  14   2   2        0.00        0.18      1.58 o 
 -14   3   2       69.43       75.12      2.75 o 
 -13   3   2       32.48       32.68      2.01 o 
 -12   3   2        1.38        3.16      1.21 o 
 -11   3   2      797.62      764.19      8.63 o 
 -10   3   2       52.58       50.57      2.11 o 
  -9   3   2      352.29      345.53      3.99 o 
  -8   3   2      890.35      915.33      7.80 o 
  -7   3   2     1778.43     1911.76     12.70 o 
  -6   3   2     1773.56     1813.29     10.96 o 
  -5   3   2        2.32        0.51      0.48 o 
  -4   3   2        0.04       -0.10      0.56 o 
  -3   3   2      192.29      176.85      2.55 o 
  -2   3   2      570.60      556.95      9.37 o 
  -1   3   2     2446.80     2568.50     47.28 o 
   0   3   2        2.24        4.62      0.72 o 
   1   3   2     1979.88     2015.57     14.41 o 
   2   3   2        2.55        1.20      0.51 o 
   3   3   2      867.60      859.89      8.86 o 
   4   3   2      396.79      438.91      3.62 o 
   5   3   2       26.19       25.00      1.13 o 
   6   3   2        2.24       -0.57      0.71 o 
   7   3   2       52.78       50.23      1.66 o 
   8   3   2      481.43      487.97      5.18 o 
   9   3   2      545.42      551.39      5.80 o 
  10   3   2        9.87        8.53      1.38 o 
  11   3   2      360.38      366.58      5.56 o 
  12   3   2       61.65       57.69      4.20 o 
  13   3   2       68.42       60.19      2.71 o 
 -14   4   2        0.13       -0.27      1.35 o 
 -13   4   2      212.52      222.43      4.49 o 
 -12   4   2      178.96      165.21      3.77 o 
 -11   4   2       32.25       41.02      2.63 o 
 -10   4   2        6.47        9.21      1.47 o 
  -9   4   2        4.76        3.13      1.19 o 
  -8   4   2       16.21       13.95      1.41 o 
  -7   4   2      715.76      702.91      9.94 o 
  -6   4   2       31.47       36.42      1.46 o 
  -5   4   2        0.03       -0.22      0.64 o 
  -4   4   2       36.32       30.37      1.27 o 
  -3   4   2      262.05      265.77      3.54 o 
  -2   4   2      620.50      592.47      7.53 o 
  -1   4   2     1683.28     1701.87     14.92 o 
   0   4   2     1505.17     1523.44     13.53 o 
   1   4   2     2073.71     2128.13     23.45 o 
   2   4   2      116.13      106.40      2.42 o 
   3   4   2        1.68        1.86      0.83 o 
   4   4   2      880.35      863.78      8.52 o 
   5   4   2        6.81        4.59      0.86 o 
   6   4   2       39.67       37.01      1.50 o 
   7   4   2        9.60        8.12      1.05 o 
   8   4   2      100.37      102.18      2.33 o 
   9   4   2        0.42        0.63      0.98 o 
  10   4   2       58.63       58.85      4.51 o 
  11   4   2       73.03       63.42      2.17 o 
  12   4   2       51.12       50.06      2.47 o 
 -12   5   2        0.35       -0.03      1.28 o 
 -11   5   2        6.23        6.28      1.51 o 
 -10   5   2       66.64       67.66      2.62 o 
  -9   5   2       29.47       24.12      2.17 o 
  -8   5   2       33.28       34.23      1.87 o 
  -7   5   2        5.27        4.42      1.46 o 
  -6   5   2      540.94      530.62      8.04 o 
  -5   5   2       59.79       59.31      4.78 o 
  -4   5   2      213.66      204.02      3.45 o 
  -3   5   2      346.87      354.45      4.02 o 
  -2   5   2       18.37       19.17      1.56 o 
  -1   5   2      256.66      266.06      3.75 o 
   0   5   2       31.54       34.67      2.54 o 
   1   5   2       37.69       43.71      1.75 o 
   2   5   2        2.25        3.88      1.02 o 
   3   5   2       12.62       10.43      1.23 o 
   4   5   2        9.32        8.43      1.20 o 
   5   5   2        1.05        0.75      1.06 o 
   6   5   2      245.03      228.53      5.36 o 
   7   5   2      136.72      132.01      3.03 o 
   8   5   2       52.17       49.43      1.90 o 
   9   5   2       88.07       85.33      2.36 o 
  10   5   2        1.12        0.36      1.04 o 
  11   5   2       50.52       49.39      2.56 o 
 -11   6   2        1.61        0.88      2.10 o 
 -10   6   2        4.71        2.95      1.45 o 
  -9   6   2       49.68       49.39      2.32 o 
  -8   6   2       25.41       23.28      1.84 o 
  -7   6   2       72.29       73.12      2.51 o 
  -6   6   2       17.97       17.18      1.57 o 
  -5   6   2       19.05       24.19      1.63 o 
  -4   6   2      350.23      343.16      4.93 o 
  -3   6   2        5.71        5.73      1.18 o 
  -2   6   2       97.76       95.49      2.89 o 
  -1   6   2     1118.76     1114.37     11.17 o 
   0   6   2      170.68      177.54      4.16 o 
   1   6   2      293.68      299.13      7.09 o 
   2   6   2        0.11       -1.08      1.08 o 
   3   6   2      156.53      145.97      3.64 o 
   4   6   2       35.82       38.81      2.03 o 
   5   6   2      114.44      116.56      3.92 o 
   6   6   2      140.97      133.17      3.18 o 
   7   6   2       35.29       38.87      2.14 o 
   8   6   2       32.75       34.61      2.21 o 
   9   6   2       14.30       13.16      1.81 o 
  -8   7   2        8.39        9.05      2.41 o 
  -7   7   2        0.16        0.02      1.32 o 
  -6   7   2       25.54       30.87      2.03 o 
  -5   7   2       17.96       19.94      1.71 o 
  -4   7   2       65.29       58.21      2.94 o 
  -3   7   2      129.70      121.68      5.03 o 
  -2   7   2        4.77        8.60      2.04 o 
  -1   7   2       43.55       48.16      4.23 o 
   0   7   2       16.60       23.54      3.28 o 
   1   7   2        0.09        2.00      2.09 o 
   2   7   2        9.49       10.29      2.55 o 
   3   7   2      267.54      260.78      5.70 o 
   4   7   2       11.93       10.01      1.66 o 
   5   7   2       18.19       19.38      1.91 o 
   6   7   2       75.52       75.47      2.90 o 
   7   7   2      241.84      222.59      4.58 o 
  -4   8   2        4.22       -0.24      3.44 o 
  -3   8   2        2.10       -2.36      3.30 o 
  -2   8   2        0.97        0.46      3.39 o 
   0   8   2       72.91       60.40      5.36 o 
   3   8   2        0.13       -0.38      2.63 o 
 -16   1   3       62.61       68.15      4.79 o 
 -15   1   3      170.46      193.63      5.49 o 
 -14   1   3       52.32       49.85      2.29 o 
 -13   1   3       21.82       16.80      1.62 o 
 -12   1   3      257.75      247.22      3.48 o 
 -11   1   3       10.78       12.95      1.00 o 
 -10   1   3       71.93       69.31      1.65 o 
  -9   1   3     2656.96     2724.05     17.71 o 
  -8   1   3        0.71       -0.16      0.54 o 
  -7   1   3      207.88      233.69      2.39 o 
  -6   1   3      155.14      170.16      1.91 o 
  -5   1   3     1587.35     1702.33     10.04 o 
  -4   1   3      466.29      419.57      3.25 o 
  -3   1   3      248.54      245.52      2.95 o 
  -2   1   3     1567.61     1583.14     13.44 o 
  -1   1   3        4.65        2.96      0.61 o 
   0   1   3     8978.28     8562.61     53.86 o 
   1   1   3      581.66      574.44      4.16 o 
   2   1   3       22.07       27.69      1.03 o 
   3   1   3        0.24        0.93      0.78 o 
   4   1   3     1923.28     2127.78     15.60 o 
   5   1   3      186.39      189.54      2.99 o 
   6   1   3       67.78       86.82      1.73 o 
   7   1   3     2812.06     2868.94     24.52 o 
   8   1   3      332.55      312.63      5.14 o 
   9   1   3       97.75       95.54      3.15 o 
  10   1   3      813.20      782.33      8.73 o 
  11   1   3      227.44      232.62      7.29 o 
  12   1   3       59.99       55.85      2.87 o 
  13   1   3      193.09      165.56      4.71 o 
  14   1   3        0.10        0.15      1.59 o 
 -15   2   3        1.96        3.56      1.94 o 
 -14   2   3      111.11      107.28      3.68 o 
 -13   2   3       88.17       75.51      2.49 o 
 -12   2   3        8.72        5.01      1.22 o 
 -11   2   3       30.93       32.33      1.46 o 
 -10   2   3       74.35       62.90      1.76 o 
  -9   2   3       68.57       66.34      1.50 o 
  -8   2   3     1771.84     1772.90     11.94 o 
  -7   2   3       15.80       16.57      0.73 o 
  -6   2   3       86.12       83.09      1.25 o 
  -5   2   3      758.65      732.32      4.83 o 
  -4   2   3     3345.70     3419.02     21.69 o 
  -3   2   3        8.45       16.88      0.95 o 
  -2   2   3        2.41        0.85      0.44 o 
  -1   2   3      350.64      356.46      3.91 o 
   0   2   3      319.62      345.83      2.74 o 
   1   2   3     1580.51     1615.68     10.41 o 
   2   2   3      449.52      476.05      3.65 o 
   3   2   3     4657.69     4620.08     34.31 o 
   4   2   3      605.77      608.17      5.33 o 
   5   2   3        2.71        2.54      0.70 o 
   6   2   3      202.63      210.23      3.36 o 
   7   2   3      381.43      352.31      4.74 o 
   8   2   3       16.95       20.30      1.46 o 
   9   2   3      327.50      322.64      4.81 o 
  10   2   3       11.94       11.85      1.52 o 
  11   2   3        0.71        0.09      1.26 o 
  12   2   3      115.22      115.31      3.79 o 
  13   2   3       70.17       77.87      3.42 o 
 -15   3   3        6.03        4.32      1.58 o 
 -14   3   3        4.62        3.52      1.39 o 
 -13   3   3      137.97      142.77      3.47 o 
 -12   3   3        1.77       -0.02      1.20 o 
 -11   3   3      294.35      294.77      4.63 o 
 -10   3   3        0.13       -1.04      1.04 o 
  -9   3   3       62.25       61.77      2.49 o 
  -8   3   3       85.52       93.10      1.97 o 
  -7   3   3       17.44       21.24      0.87 o 
  -6   3   3       92.10       94.62      1.43 o 
  -5   3   3        0.81        0.79      0.67 o 
  -4   3   3     1709.75     1713.42     14.98 o 
  -3   3   3       28.91       32.23      1.34 o 
  -2   3   3      415.10      420.01      3.85 o 
  -1   3   3       16.73       15.03      0.79 o 
   0   3   3      210.49      201.03      2.03 o 
   1   3   3      219.36      249.82      3.09 o 
   2   3   3       64.55       63.44      1.23 o 
   3   3   3        0.70        2.56      0.68 o 
   4   3   3      505.97      495.70      4.74 o 
   5   3   3       34.45       37.75      1.73 o 
   6   3   3      171.26      186.44      2.78 o 
   7   3   3       24.83       27.21      1.37 o 
   8   3   3      137.77      133.57      2.60 o 
   9   3   3      142.93      145.55      3.25 o 
  10   3   3        6.66        7.49      1.48 o 
  11   3   3       23.29       21.46      1.81 o 
  12   3   3        6.26        3.90      1.42 o 
  13   3   3        3.97        1.79      1.54 o 
 -14   4   3        0.04        1.75      1.38 o 
 -13   4   3      334.29      343.81      5.65 o 
 -12   4   3        0.50       -1.04      1.20 o 
 -11   4   3      227.23      230.64      4.26 o 
 -10   4   3      193.36      184.85      4.10 o 
  -9   4   3       41.37       44.36      2.12 o 
  -8   4   3      184.65      191.13      5.11 o 
  -7   4   3       37.40       43.13      1.58 o 
  -6   4   3      222.95      218.65      2.63 o 
  -5   4   3       56.47       56.17      1.65 o 
  -4   4   3      351.06      352.78      4.39 o 
  -3   4   3      355.55      313.83      4.02 o 
  -2   4   3      296.24      287.70      3.18 o 
  -1   4   3     2195.45     2284.95     16.92 o 
   0   4   3      148.59      154.04      2.19 o 
   1   4   3      159.68      138.82      6.19 o 
   2   4   3      448.21      456.05      5.09 o 
   3   4   3       39.82       46.29      1.65 o 
   4   4   3      165.75      163.88      2.93 o 
   5   4   3        2.50        1.35      0.81 o 
   6   4   3      618.17      614.43      6.03 o 
   7   4   3        7.54       10.99      1.61 o 
   8   4   3        0.27        0.57      0.96 o 
   9   4   3      185.02      187.51      3.28 o 
  10   4   3      258.77      265.72      4.74 o 
  11   4   3       28.07       31.18      2.87 o 
  12   4   3        8.90        7.72      1.61 o 
 -12   5   3        9.45       10.58      1.61 o 
 -11   5   3      262.02      270.82      4.88 o 
 -10   5   3      323.29      324.65      5.23 o 
  -9   5   3      435.01      409.64      7.43 o 
  -8   5   3       16.92       12.75      1.46 o 
  -7   5   3      784.29      805.53      8.83 o 
  -6   5   3      116.73      122.24      2.41 o 
  -5   5   3       19.47       18.24      1.46 o 
  -4   5   3      789.25      762.01      7.07 o 
  -3   5   3      133.50      127.86      2.83 o 
  -2   5   3      133.59      123.63      6.11 o 
  -1   5   3      481.75      488.96      5.08 o 
   0   5   3      159.36      154.62      2.31 o 
   1   5   3      316.09      314.63      4.14 o 
   2   5   3     1036.96     1019.03     12.03 o 
   3   5   3       93.51       89.52      2.43 o 
   4   5   3       84.72       78.36      2.28 o 
   5   5   3       25.29       26.68      2.02 o 
   6   5   3       60.80       63.33      2.24 o 
   7   5   3       29.47       28.71      1.84 o 
   8   5   3      985.54      996.96     10.45 o 
   9   5   3       14.87       12.86      1.42 o 
  10   5   3       91.21       91.78      3.28 o 
  11   5   3      162.41      171.31      3.47 o 
 -11   6   3      114.87      111.79      3.36 o 
 -10   6   3        9.50        9.10      1.84 o 
  -9   6   3       57.22       51.99      2.37 o 
  -8   6   3        1.03       -0.53      1.17 o 
  -7   6   3      119.68      117.74      3.14 o 
  -6   6   3        6.56        8.44      1.36 o 
  -5   6   3        8.02        7.54      1.63 o 
  -4   6   3        0.21       -1.02      1.02 o 
  -3   6   3        0.61       -0.63      1.36 o 
  -2   6   3      297.96      291.05      4.51 o 
  -1   6   3       11.40        9.10      1.74 o 
   0   6   3      745.46      705.56     13.18 o 
   1   6   3      355.23      346.34      6.04 o 
   2   6   3        2.77        2.86      1.19 o 
   3   6   3       94.00       95.79      3.08 o 
   4   6   3       15.62       16.43      1.91 o 
   5   6   3        1.28        2.62      1.42 o 
   6   6   3       20.20       26.61      2.00 o 
   7   6   3       11.65       13.16      2.80 o 
   8   6   3       26.98       28.79      2.49 o 
   9   6   3       39.23       42.55      2.83 o 
  -8   7   3        0.52        1.44      1.35 o 
  -7   7   3      163.55      156.30      3.68 o 
  -6   7   3       81.97       79.74      2.72 o 
  -5   7   3       58.68       62.29      3.28 o 
  -4   7   3       20.67       22.14      2.25 o 
  -3   7   3       11.28       12.77      1.98 o 
  -2   7   3        6.30        1.54      2.92 o 
  -1   7   3       20.73       23.02      6.00 o 
   0   7   3        0.14        0.53      1.75 o 
   1   7   3        3.92        5.23      2.87 o 
   2   7   3       41.63       42.23      3.82 o 
   3   7   3       18.31       15.82      3.01 o 
   4   7   3       48.31       44.99      3.32 o 
   5   7   3        0.60       -0.42      1.76 o 
   6   7   3        2.04        2.24      2.01 o 
  -3   8   3       10.39       10.59      3.44 o 
  -2   8   3      162.42      172.62      5.09 o 
  -1   8   3      100.79       81.02      5.72 o 
   0   8   3      143.64      139.29      6.64 o 
   1   8   3      227.10      212.59      5.59 o 
   2   8   3        9.05       11.37      2.42 o 
 -15   0   4      262.73      297.29      8.37 o 
 -14   0   4      109.17      109.73      3.83 o 
 -13   0   4       26.46       22.16      4.14 o 
 -12   0   4      804.45      804.77     10.69 o 
 -11   0   4      326.95      364.56      6.00 o 
 -10   0   4      123.83      131.19      2.60 o 
  -9   0   4      446.37      469.88      5.20 o 
  -8   0   4      103.90      109.08      2.24 o 
  -7   0   4      591.43      604.42      5.89 o 
  -6   0   4     1409.80     1329.71     11.24 o 
  -5   0   4     8197.33     7964.24     61.85 o 
  -4   0   4      922.25      958.50      8.13 o 
  -3   0   4       30.02       37.06      1.71 o 
  -2   0   4       29.58       22.79      1.23 o 
  -1   0   4       21.24       23.83      1.00 o 
   0   0   4      208.31      214.58      2.65 o 
   1   0   4       27.11       26.31      1.51 o 
   2   0   4    12499.79    12255.08     98.72 o 
   3   0   4       20.33       18.63      1.07 o 
   4   0   4      158.33      157.03      2.30 o 
   5   0   4     1766.83     1848.07     15.80 o 
   6   0   4     1637.48     1590.13     24.19 o 
   7   0   4      874.18      811.39     10.12 o 
   8   0   4      619.83      623.24      8.50 o 
   9   0   4       11.25       11.70      2.36 o 
  10   0   4      118.16      118.54      5.26 o 
  11   0   4      292.54      266.83      8.02 o 
  12   0   4      172.30      183.22      6.91 o 
  13   0   4       33.27       18.69      3.22 o 
 -16   1   4       16.89       10.51      2.71 o 
 -15   1   4        5.10        6.25      2.46 o 
 -14   1   4       16.27       23.67      2.33 o 
 -13   1   4       51.46       50.93      4.18 o 
 -12   1   4       35.83       37.23      1.45 o 
 -11   1   4       67.69       62.71      1.71 o 
 -10   1   4     1846.23     1849.07     12.62 o 
  -9   1   4      125.37      123.98      1.88 o 
  -8   1   4        5.32        4.37      0.62 o 
  -7   1   4      214.21      228.41      2.35 o 
  -6   1   4       87.29       98.62      1.43 o 
  -5   1   4      609.32      648.73      4.31 o 
  -4   1   4      618.79      638.80      4.47 o 
  -3   1   4     2970.89     3020.84     25.10 o 
  -2   1   4       16.95       12.67      0.69 o 
  -1   1   4     3574.55     3689.01     30.17 o 
   0   1   4      597.10      599.28      5.47 o 
   1   1   4      544.13      545.23      4.10 o 
   2   1   4      206.33      219.96      1.91 o 
   3   1   4      563.01      559.48      3.84 o 
   4   1   4      125.45      139.44      1.60 o 
   5   1   4       27.04       24.40      1.13 o 
   6   1   4      403.44      409.58      4.13 o 
   7   1   4      320.51      317.02      4.42 o 
   8   1   4      149.85      143.53      3.02 o 
   9   1   4       24.30       22.69      1.65 o 
  10   1   4      628.96      633.53      7.65 o 
  11   1   4       12.22       10.52      1.80 o 
  12   1   4       11.36        7.86      3.51 o 
  13   1   4       79.73       78.66      3.48 o 
 -15   2   4        3.41        3.60      1.98 o 
 -14   2   4      132.55      130.98      3.24 o 
 -13   2   4       60.58       58.82      2.30 o 
 -12   2   4      549.59      553.41      6.79 o 
 -11   2   4      431.98      448.01      6.33 o 
 -10   2   4      150.08      139.75      2.51 o 
  -9   2   4       60.66       59.85      1.46 o 
  -8   2   4      217.26      215.47      2.44 o 
  -7   2   4      124.35      129.28      1.59 o 
  -6   2   4        2.92       -0.04      0.42 o 
  -5   2   4      148.64      145.69      2.28 o 
  -4   2   4       29.49       24.82      1.15 o 
  -3   2   4       21.65       24.06      1.11 o 
  -2   2   4      582.45      597.99      4.94 o 
  -1   2   4      314.60      321.86      2.56 o 
   0   2   4      580.18      537.54      3.95 o 
   1   2   4     2456.23     2624.40     15.13 o 
   2   2   4      439.14      447.78      3.65 o 
   3   2   4      129.26      123.13      1.72 o 
   4   2   4       59.29       56.54      1.14 o 
   5   2   4      291.42      285.16      3.96 o 
   6   2   4      103.00       94.02      2.37 o 
   7   2   4        0.39        1.39      1.00 o 
   8   2   4       40.70       36.67      1.83 o 
   9   2   4      532.01      510.27      6.54 o 
  10   2   4       12.64       11.26      1.99 o 
  11   2   4       57.73       50.61      2.41 o 
  12   2   4       33.06       37.51      2.70 o 
  13   2   4        0.13        0.67      1.55 o 
 -15   3   4       44.09       54.37      4.31 o 
 -14   3   4       53.87       57.28      2.41 o 
 -13   3   4       33.22       33.39      2.04 o 
 -12   3   4       47.61       47.55      2.18 o 
 -11   3   4       23.37       24.72      1.82 o 
 -10   3   4     1692.39     1709.96     15.73 o 
  -9   3   4      390.79      392.22      4.36 o 
  -8   3   4      242.37      244.93      2.84 o 
  -7   3   4      129.28      132.22      2.01 o 
  -6   3   4       63.67       63.44      1.69 o 
  -5   3   4     4295.38     4488.98     32.08 o 
  -4   3   4      626.12      601.16      6.27 o 
  -3   3   4       93.70       92.77      1.55 o 
  -2   3   4      240.40      247.30      2.24 o 
  -1   3   4      238.11      242.25      2.28 o 
   0   3   4      197.61      176.52      2.30 o 
   1   3   4      485.84      454.49      3.66 o 
   2   3   4     1098.47     1136.02      8.22 o 
   3   3   4      211.73      215.45      2.72 o 
   4   3   4      811.25      817.23      7.46 o 
   5   3   4       18.19       14.97      1.07 o 
   6   3   4      176.24      173.64      2.75 o 
   7   3   4     1228.96     1211.85     16.75 o 
   8   3   4     1055.85     1028.79     10.79 o 
   9   3   4      420.96      408.97      5.81 o 
  10   3   4      256.48      257.14      6.38 o 
  11   3   4      203.68      196.27      6.21 o 
  12   3   4      187.73      186.54      4.29 o 
 -14   4   4       50.14       48.62      2.53 o 
 -13   4   4        4.38        3.23      1.36 o 
 -12   4   4      275.96      280.17      4.89 o 
 -11   4   4      131.59      123.06      3.61 o 
 -10   4   4      208.26      214.11      3.98 o 
  -9   4   4      142.36      131.73      3.03 o 
  -8   4   4        6.77       12.70      4.60 o 
  -7   4   4        0.97       -0.04      1.36 o 
  -6   4   4      519.94      515.90      5.20 o 
  -5   4   4       47.92       42.45      1.57 o 
  -4   4   4        6.08        7.59      1.00 o 
  -3   4   4      126.17      108.83      2.29 o 
  -2   4   4      323.87      345.56      4.62 o 
  -1   4   4     1086.22     1105.39      7.72 o 
   0   4   4     1601.29     1639.75     12.83 o 
   1   4   4      120.69      126.81      1.81 o 
   2   4   4      990.06     1034.21      9.63 o 
   3   4   4      260.09      238.68      4.46 o 
   4   4   4        0.24        1.28      0.80 o 
   5   4   4       13.55       17.33      1.23 o 
   6   4   4      739.68      731.70      6.96 o 
   7   4   4      190.04      198.63      3.22 o 
   8   4   4       26.89       28.95      1.93 o 
   9   4   4       17.78       16.61      1.74 o 
  10   4   4       13.41       15.55      1.79 o 
  11   4   4        4.61        5.99      1.60 o 
 -13   5   4       31.16       29.13      2.44 o 
 -12   5   4       18.37       21.28      1.92 o 
 -11   5   4        0.10        0.87      1.27 o 
 -10   5   4       91.04       93.78      5.92 o 
  -9   5   4        0.08        0.52      1.20 o 
  -8   5   4       41.78       44.61      2.16 o 
  -7   5   4      111.30      120.81      2.92 o 
  -6   5   4       37.09       43.43      2.00 o 
  -5   5   4      386.95      400.41      6.20 o 
  -4   5   4       63.23       58.58      2.08 o 
  -3   5   4       36.89       35.89      1.67 o 
  -2   5   4      111.97      113.61      2.56 o 
  -1   5   4       20.04       24.71      1.45 o 
   0   5   4      216.32      214.19      3.53 o 
   1   5   4        0.29        2.01      0.90 o 
   2   5   4       29.01       31.39      1.75 o 
   3   5   4      171.10      165.73      3.10 o 
   4   5   4      215.03      190.19      4.60 o 
   5   5   4        0.65       -1.05      1.05 o 
   6   5   4       35.40       37.51      2.00 o 
   7   5   4      507.96      502.57      5.70 o 
   8   5   4       55.96       50.75      2.02 o 
   9   5   4       15.95       15.61      1.53 o 
  10   5   4        2.30        3.84      1.54 o 
 -11   6   4        1.06       -0.72      1.31 o 
 -10   6   4        6.60        6.00      1.45 o 
  -9   6   4      146.45      147.39      3.53 o 
  -8   6   4       41.18       47.95      2.27 o 
  -7   6   4       17.39       21.42      1.72 o 
  -6   6   4       32.87       32.79      2.97 o 
  -5   6   4       15.39       16.43      1.55 o 
  -4   6   4       40.79       39.21      3.79 o 
  -3   6   4        3.80        6.69      1.34 o 
  -2   6   4       83.51       90.53      2.59 o 
  -1   6   4      140.30      117.47      3.78 o 
   0   6   4      455.37      429.79      7.25 o 
   1   6   4       47.96       42.71      2.60 o 
   2   6   4      186.33      170.76      4.42 o 
   3   6   4       36.44       42.37      2.65 o 
   4   6   4       74.15       65.15      3.06 o 
   5   6   4      158.05      156.46      3.47 o 
   6   6   4       40.29       38.77      2.22 o 
   7   6   4       42.45       42.47      3.61 o 
   8   6   4        6.31        9.50      1.84 o 
  -8   7   4      110.21      110.03      3.27 o 
  -7   7   4      124.67      129.41      3.38 o 
  -6   7   4        0.00       -1.30      1.51 o 
  -5   7   4        1.63        1.39      1.47 o 
  -4   7   4       69.98       64.99      4.35 o 
  -3   7   4       10.02       18.63      3.25 o 
  -2   7   4      160.24      169.78      6.53 o 
  -1   7   4        3.53        5.09      1.98 o 
   0   7   4        5.07        7.57      2.82 o 
   1   7   4        4.36        6.68      1.95 o 
   2   7   4      103.32       96.14      3.76 o 
   3   7   4       12.87       11.78      2.06 o 
   4   7   4       16.59       24.27      3.52 o 
   5   7   4        0.13       -1.44      2.25 o 
   6   7   4       78.25       73.94      5.16 o 
  -2   8   4       20.46       10.91      3.98 o 
  -1   8   4       57.94       54.31      5.15 o 
   0   8   4       87.29       75.27      5.31 o 
 -16   1   5       15.10       19.61      2.47 o 
 -15   1   5       11.69       11.95      4.75 o 
 -14   1   5      123.06      139.40      6.69 o 
 -13   1   5      417.99      431.84      7.53 o 
 -12   1   5      227.62      220.88      3.35 o 
 -11   1   5     1743.84     1791.69     14.00 o 
 -10   1   5      894.90      891.62      7.37 o 
  -9   1   5       19.60       22.85      0.97 o 
  -8   1   5      279.64      282.12      2.81 o 
  -7   1   5       47.14       49.10      1.18 o 
  -6   1   5     1484.89     1654.39      9.05 o 
  -5   1   5    10425.21    10874.56    103.50 o 
  -4   1   5      593.83      602.80      4.91 o 
  -3   1   5      180.30      183.14      2.73 o 
  -2   1   5      606.70      614.62      5.10 o 
  -1   1   5     2975.88     3009.93     21.48 o 
   0   1   5     1860.10     1898.77     12.42 o 
   1   1   5     3175.60     3486.78     20.11 o 
   2   1   5     1074.58     1203.08      9.68 o 
   3   1   5      280.02      283.38      2.39 o 
   4   1   5      879.40      882.36      5.81 o 
   5   1   5       98.97      119.20      5.55 o 
   6   1   5      417.08      416.97      4.40 o 
   7   1   5     3586.96     3595.30     28.95 o 
   8   1   5       88.91       85.01      2.59 o 
   9   1   5      466.33      458.81      6.17 o 
  10   1   5      262.54      244.17      6.07 o 
  11   1   5       74.47       70.21      3.19 o 
  12   1   5      165.98      174.82      4.93 o 
  13   1   5        2.88       -0.37      2.03 o 
 -15   2   5      158.73      163.15      5.26 o 
 -14   2   5        3.18        2.81      1.23 o 
 -13   2   5       15.32       15.22      1.54 o 
 -12   2   5       85.89       76.07      2.45 o 
 -11   2   5      901.70      960.34      8.52 o 
 -10   2   5      345.86      342.60      4.07 o 
  -9   2   5        0.24        0.37      0.94 o 
  -8   2   5      132.43      152.59      2.73 o 
  -7   2   5      780.87      832.37      6.30 o 
  -6   2   5     1396.83     1315.77     10.42 o 
  -5   2   5     1434.51     1493.03     13.42 o 
  -4   2   5      268.80      226.00      3.18 o 
  -3   2   5      834.82      830.29      8.00 o 
  -2   2   5      445.70      545.08      4.67 o 
  -1   2   5      215.28      194.79      2.29 o 
   0   2   5     1290.28     1278.13     14.33 o 
   1   2   5     2601.47     2863.28     18.46 o 
   2   2   5     1251.10     1300.79      9.02 o 
   3   2   5      568.29      611.13      4.82 o 
   4   2   5      131.60      129.35      2.22 o 
   5   2   5     1847.07     1824.65     16.44 o 
   6   2   5      348.32      322.76      4.59 o 
   7   2   5      634.36      644.17      7.44 o 
   8   2   5        5.03        5.98      1.30 o 
   9   2   5       60.50       53.37      2.35 o 
  10   2   5        1.78        1.62      1.86 o 
  11   2   5      458.73      454.11      6.79 o 
  12   2   5       27.89       27.41      2.56 o 
 -15   3   5        0.01        0.93      1.25 o 
 -14   3   5       11.84       10.66      1.57 o 
 -13   3   5       27.87       28.93      1.93 o 
 -12   3   5       81.45       83.75      2.67 o 
 -11   3   5       51.52       53.04      2.23 o 
 -10   3   5      151.44      152.61      3.20 o 
  -9   3   5       81.52       86.47      1.85 o 
  -8   3   5       78.66       70.03      1.66 o 
  -7   3   5      288.36      269.73      2.98 o 
  -6   3   5      274.83      311.70      3.79 o 
  -5   3   5     1082.51     1128.63     10.70 o 
  -4   3   5        0.09        0.76      1.28 o 
  -3   3   5      335.18      338.40      4.23 o 
  -2   3   5        0.56       -0.40      0.75 o 
  -1   3   5      488.90      463.66      3.67 o 
   0   3   5     1287.10     1308.70      8.82 o 
   1   3   5      648.05      688.60      5.93 o 
   2   3   5      418.04      410.11      3.25 o 
   3   3   5        4.91        3.19      0.82 o 
   4   3   5       63.25       67.95      2.44 o 
   5   3   5       33.99       36.94      1.79 o 
   6   3   5       76.66       74.47      2.38 o 
   7   3   5     1171.75     1169.68     12.57 o 
   8   3   5       98.70      103.44      2.90 o 
   9   3   5      234.17      248.90      4.51 o 
  10   3   5        7.42        8.20      1.54 o 
  11   3   5        5.76        2.88      1.52 o 
  12   3   5       22.39       24.58      2.22 o 
 -14   4   5        4.29        5.47      1.50 o 
 -13   4   5       13.93       14.75      1.91 o 
 -12   4   5      285.73      292.60      6.58 o 
 -11   4   5      344.11      354.94      5.40 o 
 -10   4   5      374.49      372.41      5.42 o 
  -9   4   5      238.56      236.53      4.08 o 
  -8   4   5       98.46       90.48      2.41 o 
  -7   4   5      159.89      157.55      2.74 o 
  -6   4   5        5.39        3.48      0.92 o 
  -5   4   5        4.07        1.24      0.96 o 
  -4   4   5       57.86       48.50      2.16 o 
  -3   4   5        0.27       -0.79      0.79 o 
  -2   4   5       87.90       83.41      2.17 o 
  -1   4   5      661.11      633.50      5.74 o 
   0   4   5       31.88       38.28      1.16 o 
   1   4   5      341.35      354.32      4.98 o 
   2   4   5      560.18      595.39      5.54 o 
   3   4   5       62.59       54.12      1.88 o 
   4   4   5       57.38       54.77      1.78 o 
   5   4   5      223.28      216.18      3.20 o 
   6   4   5        0.27       -0.49      0.91 o 
   7   4   5        7.18        7.23      1.44 o 
   8   4   5        0.28        0.17      1.21 o 
   9   4   5       36.69       36.33      2.16 o 
  10   4   5      100.97      109.96      4.50 o 
  11   4   5      100.71      102.15      3.35 o 
 -12   5   5        1.80        1.77      1.37 o 
 -11   5   5       55.33       59.29      2.54 o 
 -10   5   5      192.51      189.02      5.13 o 
  -9   5   5       12.48        9.59      1.48 o 
  -8   5   5      253.79      269.78      5.25 o 
  -7   5   5      205.81      206.47      4.38 o 
  -6   5   5      177.57      177.30      3.48 o 
  -5   5   5      315.71      312.24      4.55 o 
  -4   5   5       81.38       80.48      2.33 o 
  -3   5   5       64.83       59.84      2.07 o 
  -2   5   5      280.94      288.98      4.26 o 
  -1   5   5        0.38       -0.59      0.95 o 
   0   5   5      119.20      115.22      3.45 o 
   1   5   5      148.81      148.39      3.92 o 
   2   5   5        0.48        0.95      1.11 o 
   3   5   5      269.56      264.81      3.53 o 
   4   5   5       51.71       57.02      4.23 o 
   5   5   5       74.45       71.90      2.48 o 
   6   5   5       35.66       33.87      3.24 o 
   7   5   5      169.11      174.46      4.06 o 
   8   5   5       11.39       10.64      1.60 o 
   9   5   5       64.20       63.41      2.66 o 
 -11   6   5      152.44      161.91      3.95 o 
 -10   6   5        0.04        0.19      1.30 o 
  -9   6   5        4.99        1.41      2.36 o 
  -8   6   5        0.65       -0.05      1.23 o 
  -7   6   5       14.03       14.55      2.26 o 
  -6   6   5       10.80       10.67      1.50 o 
  -5   6   5        0.33        0.77      1.19 o 
  -4   6   5       57.61       53.55      4.96 o 
  -3   6   5        0.83        1.67      1.19 o 
  -2   6   5      268.92      248.60      6.34 o 
  -1   6   5       58.83       63.24      3.71 o 
   0   6   5      309.37      288.37      5.84 o 
   1   6   5        0.79        0.04      1.48 o 
   2   6   5        1.19        0.70      2.03 o 
   3   6   5        8.07       11.56      3.91 o 
   4   6   5        4.42        3.74      2.38 o 
   5   6   5       93.09       91.94      3.69 o 
   6   6   5       14.91       16.07      2.46 o 
   7   6   5       93.74       92.61      4.98 o 
   8   6   5        4.40        4.59      2.03 o 
  -8   7   5        6.11        6.16      1.57 o 
  -7   7   5       50.49       44.59      2.33 o 
  -6   7   5       84.66       86.86      5.65 o 
  -5   7   5       93.76       97.80      2.98 o 
  -4   7   5       71.67       76.63      5.34 o 
  -3   7   5       15.08       20.61      3.36 o 
  -2   7   5       60.59       59.24      3.25 o 
  -1   7   5       19.53       19.81      2.65 o 
   0   7   5       78.21       72.47     11.86 o 
   1   7   5        0.01        3.22      2.11 o 
   2   7   5        2.75        5.34      1.86 o 
   3   7   5       90.65       86.22      5.53 o 
   4   7   5        0.66        0.54      1.70 o 
   5   7   5       22.21       18.70      1.90 o 
 -15   0   6        4.96        7.47      3.28 o 
 -14   0   6       15.21       19.74      3.87 o 
 -13   0   6     1098.49     1121.10     20.63 o 
 -12   0   6      569.28      636.42      7.06 o 
 -11   0   6     5707.94     6015.96     47.83 o 
 -10   0   6       36.84       35.67      1.65 o 
  -9   0   6     1234.58     1266.63     11.30 o 
  -8   0   6       98.68      107.14      2.05 o 
  -7   0   6     1939.84     2137.02     17.57 o 
  -6   0   6     4191.18     4593.76     36.13 o 
  -5   0   6     2120.97     2168.43     33.07 o 
  -4   0   6      147.29      115.22      2.78 o 
  -3   0   6     4815.90     5195.86     51.87 o 
  -2   0   6     1852.75     1624.16     13.96 o 
  -1   0   6     2645.10     2799.96     23.15 o 
   0   0   6      445.57      385.15      4.25 o 
   1   0   6    13005.62    13268.52    136.89 o 
   2   0   6      535.15      592.91      5.96 o 
   3   0   6       59.73       47.89      1.57 o 
   4   0   6     1198.38     1141.15     17.14 o 
   5   0   6      623.96      623.81     12.75 o 
   6   0   6      942.01     1005.60     12.14 o 
   7   0   6      306.34      303.85      5.27 o 
   8   0   6      553.67      574.76     12.39 o 
   9   0   6      629.58      629.53     13.53 o 
  10   0   6      945.08      945.12     18.48 o 
  11   0   6       23.05       27.19      3.47 o 
  12   0   6        3.18        3.14      2.60 o 
 -16   1   6        3.87        6.01      4.36 o 
 -15   1   6       58.48       58.84      3.21 o 
 -14   1   6        2.68        1.52      1.19 o 
 -13   1   6       72.49       78.72      2.28 o 
 -12   1   6       11.96       12.85      1.24 o 
 -11   1   6      407.68      409.43      4.62 o 
 -10   1   6       27.80       28.09      1.29 o 
  -9   1   6      352.87      345.34      3.84 o 
  -8   1   6      515.44      486.99      4.59 o 
  -7   1   6       53.24       55.36      1.06 o 
  -6   1   6      238.49      227.12      2.19 o 
  -5   1   6     1552.22     1749.53     11.96 o 
  -4   1   6       12.05       10.81      1.31 o 
  -3   1   6      127.81      127.14      3.91 o 
  -2   1   6        0.14       -0.53      0.53 o 
  -1   1   6     2984.13     3071.20     19.65 o 
   0   1   6       10.45        7.94      0.65 o 
   1   1   6      399.34      403.89      3.14 o 
   2   1   6        2.20       10.72      0.62 o 
   3   1   6     1664.28     1696.76     10.40 o 
   4   1   6        1.63        1.63      0.50 o 
   5   1   6      110.10      112.78      1.78 o 
   6   1   6        0.29       -0.74      0.74 o 
   7   1   6      734.61      726.76      8.08 o 
   8   1   6        0.20       -0.18      1.00 o 
   9   1   6      240.74      234.54      4.13 o 
  10   1   6      186.73      187.27      4.85 o 
  11   1   6       34.57       42.05      2.95 o 
  12   1   6      111.12      118.29      4.21 o 
 -15   2   6        7.43        9.09      1.50 o 
 -14   2   6       48.84       50.86      2.30 o 
 -13   2   6        0.27       -0.54      1.17 o 
 -12   2   6      273.06      283.73      4.49 o 
 -11   2   6     2030.35     2119.49     16.37 o 
 -10   2   6      135.80      130.76      3.00 o 
  -9   2   6      142.00      144.41      2.45 o 
  -8   2   6        0.18       -0.65      0.65 o 
  -7   2   6       42.44       47.04      2.61 o 
  -6   2   6       98.56      108.69      2.71 o 
  -5   2   6        8.10        7.43      1.64 o 
  -4   2   6      145.31      136.56      2.54 o 
  -3   2   6      163.30      191.23      2.92 o 
  -2   2   6       30.89       21.98      0.99 o 
  -1   2   6      172.70      177.04      2.29 o 
   0   2   6      244.25      269.32      2.74 o 
   1   2   6     1945.73     2110.43     14.01 o 
   2   2   6      626.00      596.43      4.81 o 
   3   2   6       38.24       38.50      1.30 o 
   4   2   6       23.40       24.38      1.22 o 
   5   2   6      164.66      162.20      3.84 o 
   6   2   6       59.82       64.51      2.27 o 
   7   2   6      172.77      176.95      3.00 o 
   8   2   6       15.74       20.15      1.81 o 
   9   2   6        0.74        0.85      1.27 o 
  10   2   6       47.65       51.40      2.45 o 
  11   2   6       12.97       11.66      2.02 o 
  12   2   6        1.68        1.16      1.67 o 
 -15   3   6      215.47      225.13      5.59 o 
 -14   3   6        3.22        4.03      1.34 o 
 -13   3   6        0.48       -0.06      1.18 o 
 -12   3   6      131.49      135.05      3.23 o 
 -11   3   6      178.15      179.59      3.56 o 
 -10   3   6      133.64      123.65      2.51 o 
  -9   3   6      506.73      498.53      4.67 o 
  -8   3   6      213.76      207.73      2.74 o 
  -7   3   6        3.37        2.19      0.92 o 
  -6   3   6     2707.43     2752.34     23.86 o 
  -5   3   6      751.58      849.15      8.75 o 
  -4   3   6      125.46      138.57      2.66 o 
  -3   3   6      503.69      504.30      5.73 o 
  -2   3   6      114.11      106.01      2.29 o 
  -1   3   6      327.67      319.78      4.84 o 
   0   3   6     1420.79     1359.93     10.65 o 
   1   3   6      275.38      290.46      4.85 o 
   2   3   6        2.48        0.25      0.76 o 
   3   3   6      521.77      535.00      5.39 o 
   4   3   6       12.21       15.74      1.14 o 
   5   3   6      274.65      276.27      3.32 o 
   6   3   6      655.01      638.13      6.48 o 
   7   3   6     1083.77     1131.22     10.07 o 
   8   3   6        9.84        9.72      1.23 o 
   9   3   6      161.31      160.39      3.09 o 
  10   3   6        8.95        8.07      1.99 o 
  11   3   6      264.91      281.23      6.56 o 
 -14   4   6        2.16        1.35      1.41 o 
 -13   4   6      101.36      105.18      3.17 o 
 -12   4   6       82.25       81.65      2.77 o 
 -11   4   6        1.39        1.29      1.28 o 
 -10   4   6        0.06       -1.00      1.00 o 
  -9   4   6       34.56       37.80      1.67 o 
  -8   4   6       26.05       26.53      1.29 o 
  -7   4   6      306.18      302.12      3.86 o 
  -6   4   6       58.58       74.35      2.39 o 
  -5   4   6      186.76      159.13      3.07 o 
  -4   4   6       78.91       74.70      3.23 o 
  -3   4   6        1.90        1.07      0.89 o 
  -2   4   6       26.50       26.18      1.49 o 
  -1   4   6      482.45      486.11      5.76 o 
   0   4   6       27.50       31.10      5.24 o 
   1   4   6        1.89       -0.27      0.97 o 
   2   4   6       66.60       68.72      2.02 o 
   3   4   6      132.99      128.17      2.91 o 
   4   4   6      116.81      119.97      2.48 o 
   5   4   6      120.33      104.47      2.39 o 
   6   4   6      352.84      344.03      4.73 o 
   7   4   6      121.19      120.10      2.71 o 
   8   4   6       59.45       55.97      2.46 o 
   9   4   6       17.40       18.09      1.78 o 
  10   4   6       46.25       51.41      2.56 o 
 -12   5   6       16.36       18.50      1.84 o 
 -11   5   6        3.24        2.18      1.30 o 
 -10   5   6       36.34       37.31      2.73 o 
  -9   5   6       41.04       42.71      2.18 o 
  -8   5   6        1.46        1.78      1.06 o 
  -7   5   6       34.41       36.17      2.24 o 
  -6   5   6      145.76      144.73      3.18 o 
  -5   5   6      334.62      336.51      4.89 o 
  -4   5   6       59.26       63.10      2.17 o 
  -3   5   6       21.30       24.76      1.56 o 
  -2   5   6        4.28        5.38      1.12 o 
  -1   5   6       15.08       15.25      2.75 o 
   0   5   6      144.60      143.68      6.01 o 
   1   5   6      101.76       93.24      7.60 o 
   2   5   6        0.23        0.25      1.43 o 
   3   5   6       58.98       61.51      2.36 o 
   4   5   6        4.38        1.32      1.19 o 
   5   5   6       26.54       31.80      1.76 o 
   6   5   6      356.94      347.49      6.44 o 
   7   5   6      182.07      185.66      3.47 o 
   8   5   6      185.34      194.81      4.48 o 
   9   5   6        0.52        1.57      1.50 o 
 -10   6   6      183.60      194.55      4.93 o 
  -9   6   6       40.20       40.71      4.40 o 
  -8   6   6       26.10       24.87      1.90 o 
  -7   6   6      124.44      128.75      3.83 o 
  -6   6   6        7.35        9.22      1.52 o 
  -5   6   6       32.27       39.03      3.66 o 
  -4   6   6       22.66       31.74      1.92 o 
  -3   6   6       42.74       46.35      2.84 o 
  -2   6   6       54.01       49.39      2.85 o 
  -1   6   6        0.03       -1.46      1.46 o 
   0   6   6       34.61       37.02      2.57 o 
   1   6   6      316.06      334.16      6.57 o 
   2   6   6      155.57      176.20      4.74 o 
   3   6   6       26.49       29.80      2.41 o 
   4   6   6       97.91       89.10      6.57 o 
   5   6   6        4.75        2.25      4.28 o 
   6   6   6        4.02        3.91      1.44 o 
   7   6   6       25.95       26.99      2.25 o 
  -8   7   6       40.86       44.56      2.37 o 
  -7   7   6       25.61       31.03      2.59 o 
  -6   7   6       30.45       30.58      2.63 o 
  -5   7   6        5.23        5.90      2.00 o 
  -4   7   6      117.77      120.62      5.82 o 
  -3   7   6       51.67       61.58      4.36 o 
  -2   7   6        3.12        5.17      2.00 o 
  -1   7   6       14.96       12.25      2.29 o 
   0   7   6        1.35        1.51      1.88 o 
   1   7   6        0.27       -0.90      1.72 o 
   2   7   6       30.26       34.95      2.81 o 
   3   7   6       44.84       46.11      3.05 o 
   4   7   6        2.75       -0.89      1.72 o 
 -16   1   7      131.73      138.45      7.77 o 
 -15   1   7      198.11      207.50      6.22 o 
 -14   1   7       29.10       30.05      2.00 o 
 -13   1   7      271.82      310.35      6.11 o 
 -12   1   7      112.19      121.01      3.06 o 
 -11   1   7      291.09      275.29      5.59 o 
 -10   1   7      184.76      177.95      2.74 o 
  -9   1   7      881.47      838.86      7.28 o 
  -8   1   7       22.64       25.17      1.03 o 
  -7   1   7      407.70      372.11      3.01 o 
  -6   1   7     1178.65     1352.78      9.10 o 
  -5   1   7     3324.97     3853.66     26.98 o 
  -4   1   7      663.86      637.95      9.55 o 
  -3   1   7       30.18       31.56      1.48 o 
  -2   1   7        5.50        8.14      0.74 o 
  -1   1   7     1396.66     1380.69      9.52 o 
   0   1   7        0.19        3.18      0.56 o 
   1   1   7      253.04      330.56      2.83 o 
   2   1   7      455.34      406.47      3.28 o 
   3   1   7       55.89       62.49      1.25 o 
   4   1   7      838.81      884.67      9.13 o 
   5   1   7      114.54      109.30      2.14 o 
   6   1   7      319.31      288.89      3.67 o 
   7   1   7     2430.66     2434.23     37.82 o 
   8   1   7       41.39       43.13      3.16 o 
   9   1   7       72.38       79.92      5.85 o 
  10   1   7      252.13      248.58      5.74 o 
  11   1   7      201.99      211.56      5.51 o 
 -15   2   7        3.16        3.23      1.42 o 
 -14   2   7      360.89      368.65      5.52 o 
 -13   2   7      301.91      294.70      4.71 o 
 -12   2   7     1497.62     1547.40     12.74 o 
 -11   2   7      357.23      373.16      4.46 o 
 -10   2   7      377.07      359.69      4.27 o 
  -9   2   7      349.41      359.87      4.54 o 
  -8   2   7      556.22      567.42      4.91 o 
  -7   2   7       70.06       75.02      1.82 o 
  -6   2   7     1350.81     1337.99     13.83 o 
  -5   2   7       10.25       16.21      1.23 o 
  -4   2   7      429.28      436.27      5.19 o 
  -3   2   7      474.04      416.06      3.98 o 
  -2   2   7      963.53      960.58      7.82 o 
  -1   2   7      390.99      391.17      3.98 o 
   0   2   7     1544.40     1608.76     11.06 o 
   1   2   7     1492.19     1598.03     11.05 o 
   2   2   7       98.65      101.13      1.70 o 
   3   2   7      145.71      143.23      4.89 o 
   4   2   7      149.17      140.71      2.46 o 
   5   2   7      358.44      374.79      4.37 o 
   6   2   7      987.03     1026.11     11.73 o 
   7   2   7       36.33       44.01      1.78 o 
   8   2   7        6.36        5.67      1.31 o 
   9   2   7       88.64       83.41      2.97 o 
  10   2   7      157.33      153.74      4.59 o 
  11   2   7       24.66       26.29      2.54 o 
 -15   3   7        1.79        0.90      1.44 o 
 -14   3   7       57.29       56.12      2.45 o 
 -13   3   7      172.34      173.43      3.75 o 
 -12   3   7       68.14       63.53      2.43 o 
 -11   3   7        4.29        2.79      1.18 o 
 -10   3   7      184.25      188.19      2.73 o 
  -9   3   7        0.28        0.11      0.79 o 
  -8   3   7       91.26       86.71      2.11 o 
  -7   3   7       37.38       31.99      1.43 o 
  -6   3   7      196.82      188.52      3.32 o 
  -5   3   7      419.01      452.93      5.55 o 
  -4   3   7        1.64        1.56      0.93 o 
  -3   3   7        1.07        2.55      0.90 o 
  -2   3   7      204.08      197.34      3.26 o 
  -1   3   7      153.53      148.03      2.80 o 
   0   3   7      208.44      187.46      2.59 o 
   1   3   7        5.50        5.87      1.05 o 
   2   3   7      908.14      933.54      8.18 o 
   3   3   7       56.26       47.69      1.74 o 
   4   3   7       20.95       20.01      2.26 o 
   5   3   7        5.29        2.63      1.01 o 
   6   3   7       48.69       51.05      1.91 o 
   7   3   7      257.28      269.82      4.65 o 
   8   3   7      308.79      314.40      4.37 o 
   9   3   7       29.10       33.73      2.12 o 
  10   3   7        5.89        8.21      1.50 o 
 -14   4   7       49.97       49.58      2.47 o 
 -13   4   7        7.50        7.93      1.82 o 
 -12   4   7      351.76      377.70      5.78 o 
 -11   4   7      965.92      997.97     10.73 o 
 -10   4   7       69.19       62.79      2.05 o 
  -9   4   7        5.33        4.30      0.97 o 
  -8   4   7       84.16       76.11      2.46 o 
  -7   4   7       38.94       46.09      1.76 o 
  -6   4   7       77.65       70.23      2.34 o 
  -5   4   7      300.10      288.87      4.32 o 
  -4   4   7        2.86        1.60      1.00 o 
  -3   4   7       39.17       43.90      1.90 o 
  -2   4   7        7.45        5.71      1.03 o 
  -1   4   7        5.64        2.56      1.03 o 
   0   4   7      630.74      644.37      9.14 o 
   1   4   7     1115.24     1181.69     16.62 o 
   2   4   7        7.20       10.28      1.32 o 
   3   4   7      212.94      196.15      3.63 o 
   4   4   7       29.63       31.20      1.62 o 
   5   4   7       51.86       50.37      1.99 o 
   6   4   7       54.80       58.00      2.11 o 
   7   4   7        1.00        0.34      1.09 o 
   8   4   7       18.12       18.40      1.55 o 
   9   4   7        8.35        7.65      1.34 o 
 -12   5   7       56.22       62.31      2.60 o 
 -11   5   7       43.84       44.92      2.31 o 
 -10   5   7       33.66       32.34      2.08 o 
  -9   5   7      187.08      193.08      3.35 o 
  -8   5   7       19.03       22.58      1.79 o 
  -7   5   7      192.88      196.51      5.02 o 
  -6   5   7      192.17      194.44      4.33 o 
  -5   5   7      122.00      110.78      2.90 o 
  -4   5   7      167.85      170.12      3.38 o 
  -3   5   7        2.17        2.45      1.08 o 
  -2   5   7      109.22      104.62      3.46 o 
  -1   5   7       45.13       43.00      3.05 o 
   0   5   7      154.10      152.50      4.19 o 
   1   5   7       60.55       54.26      2.87 o 
   2   5   7      125.23      130.55      4.00 o 
   3   5   7      153.30      145.62      6.07 o 
   4   5   7      120.18      126.85      4.05 o 
   5   5   7      142.56      134.69      6.11 o 
   6   5   7       68.54       70.67      2.73 o 
   7   5   7       52.13       55.54      2.24 o 
   8   5   7       60.09       61.19      2.36 o 
 -10   6   7       69.39       74.62      2.88 o 
  -9   6   7        0.00       -0.76      1.30 o 
  -8   6   7       34.78       30.58      2.76 o 
  -7   6   7        0.46        0.27      1.39 o 
  -6   6   7       12.14       12.50      2.13 o 
  -5   6   7        1.27        1.61      1.35 o 
  -4   6   7        6.56       11.30      1.63 o 
  -3   6   7        0.08        2.53      1.73 o 
  -2   6   7      189.49      197.76      4.93 o 
  -1   6   7        0.03        1.58      1.63 o 
   0   6   7       18.89       20.87      2.29 o 
   1   6   7        1.45       -1.56      1.56 o 
   2   6   7        6.66        8.03      1.92 o 
   3   6   7       35.10       37.58      2.70 o 
   4   6   7       64.46       58.25      3.13 o 
   5   6   7        1.39        1.27      3.40 o 
   6   6   7       22.50       20.54      4.06 o 
  -7   7   7        0.46        3.25      1.75 o 
  -6   7   7       33.22       35.98      2.36 o 
  -5   7   7        3.68        4.44      3.14 o 
  -4   7   7        0.41       -2.46      2.57 o 
  -3   7   7       33.41       37.82      4.09 o 
  -2   7   7       22.72       28.38      2.88 o 
  -1   7   7       28.78       31.59      3.78 o 
   0   7   7       59.49       55.10      3.60 o 
   1   7   7        0.73       -1.66      1.66 o 
   2   7   7        5.65        7.59      3.53 o 
 -16   0   8        0.00       -1.27      3.25 o 
 -15   0   8      131.06      143.33      7.12 o 
 -14   0   8      949.61     1035.79     20.21 o 
 -13   0   8      241.21      243.23      7.88 o 
 -12   0   8      460.24      498.86     11.57 o 
 -11   0   8     2318.65     2188.32     35.30 o 
 -10   0   8      219.30      210.47      6.72 o 
  -9   0   8      213.43      203.02      4.89 o 
  -8   0   8      338.13      345.72      4.07 o 
  -7   0   8      445.91      448.07      4.75 o 
  -6   0   8        5.50        3.98      1.81 o 
  -5   0   8       85.11       80.13      3.68 o 
  -4   0   8      777.46      708.41      9.70 o 
  -3   0   8      219.95      180.88      3.69 o 
  -2   0   8        0.76       -0.27      0.72 o 
  -1   0   8      606.26      604.73      6.29 o 
   0   0   8     2414.21     2609.33     22.08 o 
   1   0   8     3367.30     3647.73     30.25 o 
   2   0   8       24.35       18.69      1.18 o 
   3   0   8      299.35      290.98      4.70 o 
   4   0   8      440.75      465.61      7.64 o 
   5   0   8      884.45      920.84     11.53 o 
   6   0   8      495.27      470.94     10.71 o 
   7   0   8      207.13      207.24      6.80 o 
   8   0   8      302.86      283.53      8.37 o 
   9   0   8       21.49       24.19      3.33 o 
  10   0   8       13.68       13.35      2.93 o 
  11   0   8      202.38      205.03      7.80 o 
 -15   1   8       39.98       46.99      4.71 o 
 -14   1   8       27.00       29.16      1.96 o 
 -13   1   8       22.59       21.19      1.73 o 
 -12   1   8      109.02      101.51      3.34 o 
 -11   1   8       23.48       24.37      1.34 o 
 -10   1   8       60.98       58.47      1.78 o 
  -9   1   8        2.24        4.91      1.01 o 
  -8   1   8      219.40      188.45      2.65 o 
  -7   1   8       90.41       86.39      1.96 o 
  -6   1   8      662.14      698.02      7.57 o 
  -5   1   8      870.60      823.44      8.52 o 
  -4   1   8        0.20        0.40      0.79 o 
  -3   1   8       52.72       55.97      1.86 o 
  -2   1   8       49.89       50.11      1.47 o 
  -1   1   8      235.36      243.04      2.67 o 
   0   1   8       47.33       51.36      1.62 o 
   1   1   8      368.78      324.36      2.91 o 
   2   1   8       82.27       88.29      1.48 o 
   3   1   8      309.87      336.62      4.15 o 
   4   1   8      203.55      206.63      3.97 o 
   5   1   8       24.34       22.12      1.30 o 
   6   1   8      236.26      223.56      3.89 o 
   7   1   8       49.03       46.19      2.59 o 
   8   1   8        0.25       -1.42      1.42 o 
   9   1   8       83.83       90.27      3.54 o 
  10   1   8        3.98        5.77      1.85 o 
 -15   2   8       27.59       30.26      4.01 o 
 -14   2   8       64.29       67.45      2.82 o 
 -13   2   8       71.72       65.63      2.11 o 
 -12   2   8      130.69      133.15      2.77 o 
 -11   2   8      832.50      865.54      9.11 o 
 -10   2   8        8.84       10.01      1.65 o 
  -9   2   8       14.22       15.00      1.10 o 
  -8   2   8       54.45       45.75      1.61 o 
  -7   2   8        0.87       -0.19      0.93 o 
  -6   2   8      447.79      460.78      5.71 o 
  -5   2   8       34.34       30.24      1.56 o 
  -4   2   8      141.60      133.32      2.76 o 
  -3   2   8      552.24      560.85      6.33 o 
  -2   2   8       81.94       79.01      1.74 o 
  -1   2   8      273.93      277.44      3.25 o 
   0   2   8        2.62        2.84      0.83 o 
   1   2   8     1203.27     1357.43      9.74 o 
   2   2   8      307.08      274.06      3.00 o 
   3   2   8       26.88       26.19      1.34 o 
   4   2   8       48.46       50.78      1.72 o 
   5   2   8      233.77      227.59      3.34 o 
   6   2   8       90.80       89.60      2.24 o 
   7   2   8       44.79       46.81      2.25 o 
   8   2   8      297.60      299.79      8.09 o 
   9   2   8      166.28      171.46      4.81 o 
  10   2   8       12.87       11.15      2.09 o 
 -14   3   8       93.79       95.03      2.95 o 
 -13   3   8       25.15       31.43      1.96 o 
 -12   3   8        1.64        1.02      1.18 o 
 -11   3   8       73.48       70.96      2.25 o 
 -10   3   8      526.78      516.31      5.01 o 
  -9   3   8       19.06       18.79      1.16 o 
  -8   3   8      122.20      113.12      2.56 o 
  -7   3   8      127.58      128.68      2.87 o 
  -6   3   8      117.47      132.93      3.05 o 
  -5   3   8       48.23       38.05      1.80 o 
  -4   3   8      115.36      110.05      3.39 o 
  -3   3   8      226.61      220.12      3.57 o 
  -2   3   8       53.05       42.69      1.80 o 
  -1   3   8      163.42      158.91      2.97 o 
   0   3   8       97.00       93.58      2.33 o 
   1   3   8       32.44       33.53      1.68 o 
   2   3   8      455.22      440.56      4.85 o 
   3   3   8       90.05       91.98      2.22 o 
   4   3   8      475.58      476.48      6.22 o 
   5   3   8        1.29        0.38      0.98 o 
   6   3   8       67.62       66.73      2.22 o 
   7   3   8       56.42       53.46      2.03 o 
   8   3   8        0.41       -0.62      1.22 o 
   9   3   8      157.14      163.61      4.68 o 
 -13   4   8       88.81       91.75      2.97 o 
 -12   4   8      261.46      274.67      4.86 o 
 -11   4   8      114.49      109.43      3.37 o 
 -10   4   8       15.36       14.36      1.34 o 
  -9   4   8       85.22       85.55      2.05 o 
  -8   4   8       42.82       40.08      1.77 o 
  -7   4   8       58.90       57.33      2.32 o 
  -6   4   8       12.03       11.94      1.43 o 
  -5   4   8        8.74        8.05      1.28 o 
  -4   4   8        0.19        0.04      0.99 o 
  -3   4   8      658.21      636.88      7.34 o 
  -2   4   8       93.69       88.48      2.46 o 
  -1   4   8       57.24       47.67      2.63 o 
   0   4   8      516.87      538.71      8.28 o 
   1   4   8       40.09       38.73      2.90 o 
   2   4   8      180.02      190.97      4.61 o 
   3   4   8      181.82      177.97      4.20 o 
   4   4   8       24.81       24.50      1.80 o 
   5   4   8      178.92      180.42      3.87 o 
   6   4   8        9.63       11.13      1.35 o 
   7   4   8       42.40       49.21      2.10 o 
   8   4   8       13.31       14.28      1.47 o 
 -12   5   8        6.70        4.51      1.52 o 
 -11   5   8       10.49        9.37      1.58 o 
 -10   5   8        0.15       -0.38      1.19 o 
  -9   5   8       52.76       52.69      2.05 o 
  -8   5   8       11.35       10.21      1.38 o 
  -7   5   8       89.79       80.85      2.81 o 
  -6   5   8       21.11       23.64      4.37 o 
  -5   5   8       36.74       38.90      2.06 o 
  -4   5   8      303.60      296.26      4.69 o 
  -3   5   8        1.13        0.87      1.35 o 
  -2   5   8        0.36        0.84      1.42 o 
  -1   5   8       84.47       69.98      3.10 o 
   0   5   8        1.78        0.87      1.44 o 
   1   5   8        1.34        2.67      1.56 o 
   2   5   8        2.62        5.89      1.64 o 
   3   5   8       44.83       44.33      2.78 o 
   4   5   8       32.54       32.31      2.54 o 
   5   5   8       32.40       37.37      2.71 o 
   6   5   8        0.73        0.68      1.45 o 
   7   5   8      283.82      279.99      4.89 o 
 -10   6   8        9.84       12.17      1.67 o 
  -9   6   8        0.03       -0.58      1.32 o 
  -8   6   8       67.06       71.06      3.72 o 
  -7   6   8       33.79       30.95      2.14 o 
  -6   6   8      186.91      219.65      4.41 o 
  -5   6   8        2.27        3.09      1.46 o 
  -4   6   8       15.58       22.63      2.46 o 
  -3   6   8      157.08      154.55      6.38 o 
  -2   6   8       63.62       72.54      6.46 o 
  -1   6   8       72.65       75.83      6.74 o 
   0   6   8      184.13      178.73      4.86 o 
   1   6   8       34.46       39.68      2.83 o 
   2   6   8      128.09      125.49      4.25 o 
   3   6   8      254.81      265.46     14.17 o 
   4   6   8       18.02       13.61      2.22 o 
   5   6   8       75.80       84.94      3.74 o 
  -6   7   8        0.72        3.76      3.49 o 
  -5   7   8      182.54      189.72      7.94 o 
  -4   7   8      199.34      216.83      5.64 o 
  -3   7   8       93.69       97.40      4.08 o 
  -2   7   8       77.60       87.33      5.78 o 
  -1   7   8        7.38        9.75      4.55 o 
   0   7   8        1.05       -1.77      1.77 o 
   1   7   8       39.75       46.95      4.46 o 
 -15   1   9        9.87       11.55      2.55 o 
 -14   1   9       23.76       27.22      2.86 o 
 -13   1   9      140.73      136.58      6.22 o 
 -12   1   9        3.23        2.04      1.21 o 
 -11   1   9       33.42       39.10      1.86 o 
 -10   1   9        0.06       -0.79      0.79 o 
  -9   1   9       47.97       44.73      1.55 o 
  -8   1   9       27.95       26.29      1.21 o 
  -7   1   9        1.44        3.53      1.03 o 
  -6   1   9      695.12      660.48     10.80 o 
  -5   1   9        1.61        1.01      1.45 o 
  -4   1   9      222.91      234.64      3.72 o 
  -3   1   9      123.01      117.40      2.57 o 
  -2   1   9        1.75        2.22      0.79 o 
  -1   1   9       18.18       16.15      0.94 o 
   0   1   9      178.74      188.40      2.20 o 
   1   1   9      518.36      513.25      4.13 o 
   2   1   9       18.35       25.17      0.99 o 
   3   1   9      216.48      216.80      2.72 o 
   4   1   9      127.62      116.95      2.36 o 
   5   1   9      100.82      102.25      2.71 o 
   6   1   9      226.19      236.14      4.12 o 
   7   1   9       98.64       96.39      3.52 o 
   8   1   9      218.83      223.66      6.15 o 
   9   1   9       84.16       79.52      8.25 o 
  10   1   9      184.10      202.95      5.50 o 
 -15   2   9      250.13      283.29      6.05 o 
 -14   2   9        1.89        3.40      1.59 o 
 -13   2   9       93.99      100.77      2.51 o 
 -12   2   9      284.95      290.22      4.71 o 
 -11   2   9       80.53       78.78      2.41 o 
 -10   2   9      252.57      264.61      3.60 o 
  -9   2   9      142.89      143.15      2.31 o 
  -8   2   9        8.61        7.66      1.04 o 
  -7   2   9       27.93       30.23      1.72 o 
  -6   2   9       49.87       43.54      1.99 o 
  -5   2   9      133.81      120.93      2.78 o 
  -4   2   9      550.88      533.34      6.38 o 
  -3   2   9        0.10       -0.23      0.84 o 
  -2   2   9      117.26      107.55      2.79 o 
  -1   2   9      467.81      456.96      4.67 o 
   0   2   9     1185.04     1223.88      9.01 o 
   1   2   9        9.70        7.15      0.86 o 
   2   2   9     1024.39     1017.61      8.90 o 
   3   2   9       35.03       26.95      1.44 o 
   4   2   9      125.29      130.98      2.59 o 
   5   2   9      489.10      484.74      5.42 o 
   6   2   9        2.03        0.43      1.23 o 
   7   2   9      334.71      321.51      5.20 o 
   8   2   9       15.43       15.48      2.72 o 
   9   2   9       13.83       13.14      2.09 o 
 -14   3   9        5.44        6.91      1.49 o 
 -13   3   9        0.01        0.48      1.26 o 
 -12   3   9       33.68       33.12      1.73 o 
 -11   3   9        7.20        5.99      1.13 o 
 -10   3   9        0.15       -0.84      0.84 o 
  -9   3   9       18.43       14.08      1.27 o 
  -8   3   9       59.39       56.31      2.02 o 
  -7   3   9      119.36      115.42      2.85 o 
  -6   3   9       55.31       59.97      2.83 o 
  -5   3   9      958.09      921.91      9.75 o 
  -4   3   9      137.98      146.12      3.09 o 
  -3   3   9       49.36       49.58      2.02 o 
  -2   3   9       62.16       66.28      2.18 o 
  -1   3   9        8.15        9.31      1.93 o 
   0   3   9       53.61       52.53      2.99 o 
   1   3   9       15.16       21.40      1.93 o 
   2   3   9      144.98      139.96      2.67 o 
   3   3   9       10.84       11.76      1.25 o 
   4   3   9        0.14        1.12      1.20 o 
   5   3   9       66.36       58.25      2.04 o 
   6   3   9        0.41        0.25      1.05 o 
   7   3   9      329.33      346.31      8.97 o 
   8   3   9       30.29       37.46      3.16 o 
 -13   4   9       16.84       14.58      1.89 o 
 -12   4   9      336.91      341.94      5.44 o 
 -11   4   9        8.14        7.70      1.27 o 
 -10   4   9       25.83       22.87      1.41 o 
  -9   4   9        1.83        2.14      1.13 o 
  -8   4   9       14.17       16.05      1.59 o 
  -7   4   9      318.15      323.05      5.00 o 
  -6   4   9       24.67       20.34      1.62 o 
  -5   4   9      303.51      301.53      4.70 o 
  -4   4   9       11.44       13.11      1.47 o 
  -3   4   9      557.23      579.28      7.01 o 
  -2   4   9      109.90      101.85      5.31 o 
  -1   4   9        2.20        2.37      1.43 o 
   0   4   9      224.63      220.25      7.94 o 
   1   4   9        7.99        9.24      1.73 o 
   2   4   9      361.55      339.24      9.39 o 
   3   4   9        2.95        0.66      3.25 o 
   4   4   9      244.26      250.45      4.55 o 
   5   4   9      217.07      222.72      3.74 o 
   6   4   9      128.43      130.45      4.21 o 
   7   4   9      235.34      241.24      7.11 o 
 -11   5   9       24.37       26.07      2.37 o 
 -10   5   9      196.58      197.98      3.55 o 
  -9   5   9       92.33       94.34      3.04 o 
  -8   5   9      153.18      149.54      3.14 o 
  -7   5   9       33.31       39.36      2.16 o 
  -6   5   9        1.65       -1.26      1.26 o 
  -5   5   9      691.23      695.25      8.32 o 
  -4   5   9       13.62       18.66      1.71 o 
  -3   5   9      661.59      671.04     10.09 o 
  -2   5   9       25.12       23.48      3.33 o 
  -1   5   9        0.18       -0.15      1.39 o 
   0   5   9       59.28       60.06      3.02 o 
   1   5   9       49.21       49.19      2.85 o 
   2   5   9       11.49        5.83      1.80 o 
   3   5   9       99.21      103.03      3.81 o 
   4   5   9       13.83       13.98      2.08 o 
   5   5   9        0.00        1.72      3.49 o 
   6   5   9        1.44       -0.85      1.63 o 
  -9   6   9       19.55       15.29      1.97 o 
  -8   6   9        1.69        5.74      1.62 o 
  -7   6   9        3.94        6.60      2.12 o 
  -6   6   9       19.18       23.81      2.10 o 
  -5   6   9        0.75        1.74      2.00 o 
  -4   6   9        7.61        5.49      2.04 o 
  -3   6   9        0.00       -1.65      1.65 o 
  -2   6   9       11.66        9.14      2.40 o 
  -1   6   9       63.85       66.47      3.26 o 
   0   6   9       17.34       14.68      3.11 o 
   1   6   9       81.19       80.23      4.28 o 
   2   6   9        0.02       -1.47      1.47 o 
   3   6   9       25.36       26.08      2.59 o 
 -15   0  10        1.98        6.31      3.47 o 
 -14   0  10        1.01        2.19      2.55 o 
 -13   0  10       12.24       14.30      2.79 o 
 -12   0  10        2.87        2.52      2.17 o 
 -11   0  10       61.18       66.85      4.28 o 
 -10   0  10      129.88      159.78      6.20 o 
  -9   0  10       16.96       17.04      2.79 o 
  -8   0  10        8.71        4.41      2.19 o 
  -7   0  10      446.80      416.69      9.92 o 
  -6   0  10       15.98       18.15      2.68 o 
  -5   0  10      979.76      968.05     17.65 o 
  -4   0  10      648.34      656.49      9.09 o 
  -3   0  10      153.83      144.90      3.61 o 
  -2   0  10        6.71       10.43      2.42 o 
  -1   0  10      802.90      785.25      9.95 o 
   0   0  10      319.22      294.35      6.63 o 
   1   0  10      957.75      873.55      8.93 o 
   2   0  10     1261.00     1189.85     11.45 o 
   3   0  10       24.24       34.82      2.74 o 
   4   0  10      392.59      398.92     11.17 o 
   5   0  10      495.21      468.49     10.98 o 
   6   0  10      269.42      269.50      8.18 o 
   7   0  10       16.61       16.11      2.87 o 
   8   0  10       19.03       17.23      3.09 o 
   9   0  10      203.16      204.22      7.80 o 
 -15   1  10       21.98       30.40      3.04 o 
 -14   1  10       35.27       37.92      3.25 o 
 -13   1  10       29.62       35.49      2.74 o 
 -12   1  10       41.57       44.93      2.78 o 
 -11   1  10       17.69       17.18      2.06 o 
 -10   1  10       30.39       31.72      2.28 o 
  -9   1  10       50.97       39.03      1.55 o 
  -8   1  10       39.70       40.95      1.92 o 
  -7   1  10      163.45      154.71      3.31 o 
  -6   1  10      448.43      426.10      5.72 o 
  -5   1  10       65.96       71.67      2.38 o 
  -4   1  10      137.17      135.98      3.32 o 
  -3   1  10      948.37      905.34      9.43 o 
  -2   1  10        0.44       -0.41      0.79 o 
  -1   1  10        8.00        8.24      0.89 o 
   0   1  10      156.77      153.10      2.30 o 
   1   1  10       43.97       41.38      1.30 o 
   2   1  10        7.44        4.88      0.86 o 
   3   1  10       30.78       30.59      1.47 o 
   4   1  10        9.16        8.77      1.10 o 
   5   1  10      208.92      203.03      5.60 o 
   6   1  10       74.76       77.77      2.58 o 
   7   1  10       34.98       34.08      2.54 o 
   8   1  10        5.30        4.07      3.37 o 
   9   1  10      111.47      111.27      4.13 o 
 -14   2  10       37.72       33.05      2.93 o 
 -13   2  10       16.62       15.34      1.72 o 
 -12   2  10       43.48       46.62      1.95 o 
 -11   2  10      207.21      183.26      3.07 o 
 -10   2  10        2.96        2.50      1.21 o 
  -9   2  10        2.41        0.74      0.91 o 
  -8   2  10        0.37        1.82      1.51 o 
  -7   2  10       46.79       46.70      2.10 o 
  -6   2  10      502.31      504.04      6.42 o 
  -5   2  10       26.01       27.32      2.24 o 
  -4   2  10     1211.30     1232.18     12.26 o 
  -3   2  10        0.25        1.85      1.02 o 
  -2   2  10       44.78       38.14      2.42 o 
  -1   2  10        0.01        0.02      0.96 o 
   0   2  10        0.85        0.00      0.93 o 
   1   2  10       72.25       58.42      1.93 o 
   2   2  10       93.21       79.17      2.14 o 
   3   2  10       12.48       12.90      1.25 o 
   4   2  10      137.40      137.21      2.79 o 
   5   2  10       43.22       47.95      1.96 o 
   6   2  10       10.68       11.96      1.67 o 
   7   2  10       21.74       17.74      1.79 o 
   8   2  10        0.35        0.43      1.87 o 
 -14   3  10       35.25       42.93      2.68 o 
 -13   3  10        1.24        1.33      1.33 o 
 -12   3  10        1.32        2.61      1.09 o 
 -11   3  10       16.50       14.86      1.40 o 
 -10   3  10       22.77       21.49      1.43 o 
  -9   3  10      246.22      220.80      3.49 o 
  -8   3  10       94.94      105.42      2.87 o 
  -7   3  10      120.71      109.40      2.96 o 
  -6   3  10      170.38      156.87      3.36 o 
  -5   3  10       41.23       37.44      1.95 o 
  -4   3  10     2072.53     2066.02     19.07 o 
  -3   3  10      289.91      275.28      4.42 o 
  -2   3  10        7.18        4.48      1.14 o 
  -1   3  10       65.93       74.05      3.91 o 
   0   3  10      295.50      281.14      5.57 o 
   1   3  10       31.21       31.00      2.29 o 
   2   3  10       46.83       43.41      2.15 o 
   3   3  10       35.88       47.00      2.71 o 
   4   3  10        0.55        0.26      1.02 o 
   5   3  10      396.39      422.76      5.32 o 
   6   3  10       14.62       10.85      2.10 o 
   7   3  10       31.03       27.76      2.19 o 
 -12   4  10       19.06       20.04      1.86 o 
 -11   4  10      321.30      300.08      3.91 o 
 -10   4  10       61.05       61.12      2.28 o 
  -9   4  10        2.28        0.30      1.08 o 
  -8   4  10        6.82        8.03      1.45 o 
  -7   4  10      246.59      238.18      4.32 o 
  -6   4  10       16.85       16.45      1.65 o 
  -5   4  10      139.67      132.89      3.21 o 
  -4   4  10      219.12      219.36      4.03 o 
  -3   4  10       31.45       37.32      2.15 o 
  -2   4  10        8.44        9.85      1.71 o 
  -1   4  10      219.58      219.76      5.15 o 
   0   4  10        1.24        0.26      1.36 o 
   1   4  10      264.69      264.73     14.97 o 
   2   4  10       13.25       15.92      1.98 o 
   3   4  10       43.70       33.73      5.67 o 
   4   4  10      124.13      121.08      3.35 o 
   5   4  10       35.07       36.66      2.23 o 
   6   4  10       69.95       65.91      2.77 o 
 -11   5  10       32.33       35.47      2.20 o 
 -10   5  10        6.09        7.13      2.99 o 
  -9   5  10       68.72       70.07      2.47 o 
  -8   5  10        0.31        2.62      2.88 o 
  -7   5  10        1.04       -0.86      1.37 o 
  -6   5  10        6.50        4.53      1.47 o 
  -5   5  10      108.40      110.83      3.40 o 
  -4   5  10      305.66      341.89      6.72 o 
  -3   5  10        0.09       -1.47      1.59 o 
  -2   5  10       57.01       58.61      3.08 o 
  -1   5  10        0.52        0.77      1.62 o 
   0   5  10      141.93      150.26      4.42 o 
   1   5  10        0.11        0.86      1.88 o 
   2   5  10       18.06       16.05      2.15 o 
   3   5  10        0.01       -1.48      1.53 o 
   4   5  10        6.74        2.95      1.74 o 
  -8   6  10       33.24       43.11      4.24 o 
  -7   6  10       96.43       95.66      3.29 o 
  -6   6  10       37.55       39.80      3.21 o 
  -5   6  10      108.19      107.95      4.29 o 
  -4   6  10       35.57       59.66      8.22 o 
  -3   6  10       30.67       33.15      4.79 o 
  -2   6  10        7.66       11.69      2.21 o 
  -1   6  10       25.40       25.93      3.10 o 
   0   6  10       63.88       56.34      3.25 o 
   1   6  10       37.49       35.64      2.90 o 
 -14   1  11       25.55       34.42      2.90 o 
 -13   1  11       31.09       42.79      4.55 o 
 -12   1  11       17.09       12.51      2.03 o 
 -11   1  11        0.33       -0.27      1.67 o 
 -10   1  11      250.02      215.28      5.15 o 
  -9   1  11      545.77      536.58      9.11 o 
  -8   1  11        0.29        1.11      1.41 o 
  -7   1  11      245.29      250.61      4.35 o 
  -6   1  11       95.17       96.55      3.25 o 
  -5   1  11      976.16      977.83     10.45 o 
  -4   1  11     4494.97     4613.27     39.31 o 
  -3   1  11       69.02       64.74      2.40 o 
  -2   1  11       28.37       32.44      2.07 o 
  -1   1  11      173.78      174.17      2.53 o 
   0   1  11       19.11       17.24      1.13 o 
   1   1  11        3.44        4.21      0.90 o 
   2   1  11        1.38        1.93      1.04 o 
   3   1  11        5.39        7.28      1.39 o 
   4   1  11      120.25      133.50      3.26 o 
   5   1  11      314.53      317.08      5.10 o 
   6   1  11        4.86        3.93      1.72 o 
   7   1  11       49.86       49.71      3.03 o 
 -14   2  11       68.35       69.40      3.93 o 
 -13   2  11        7.43        6.87      2.15 o 
 -12   2  11       65.93       70.61      6.15 o 
 -11   2  11      105.98       99.53      2.76 o 
 -10   2  11      161.64      128.58      2.59 o 
  -9   2  11       24.79       20.61      1.39 o 
  -8   2  11      270.48      252.27      4.45 o 
  -7   2  11      354.51      349.03      5.28 o 
  -6   2  11      578.89      600.53      7.47 o 
  -5   2  11      321.58      308.61      5.43 o 
  -4   2  11        4.08        1.38      1.14 o 
  -3   2  11      414.42      437.54      5.86 o 
  -2   2  11      305.30      303.84      4.64 o 
  -1   2  11       50.86       47.10      2.00 o 
   0   2  11      533.48      522.32      5.63 o 
   1   2  11      206.58      204.34      5.23 o 
   2   2  11      192.11      181.31      5.23 o 
   3   2  11       91.70      105.72      2.54 o 
   4   2  11      414.31      422.53      5.92 o 
   5   2  11       35.95       37.09      2.17 o 
   6   2  11      140.46      148.01      4.53 o 
   7   2  11       46.42       43.88      3.46 o 
 -13   3  11       56.08       50.51      3.39 o 
 -12   3  11       23.93       30.92      1.72 o 
 -11   3  11       23.03       21.51      1.49 o 
 -10   3  11      167.68      155.61      2.65 o 
  -9   3  11        2.11        0.97      1.03 o 
  -8   3  11       13.66       16.13      1.63 o 
  -7   3  11       10.70        4.83      1.29 o 
  -6   3  11      139.20      139.19      3.21 o 
  -5   3  11      246.84      254.99      4.42 o 
  -4   3  11       40.82       49.36      2.23 o 
  -3   3  11      223.41      219.27      4.00 o 
  -2   3  11      144.58      141.86      3.15 o 
  -1   3  11        0.84        2.39      1.50 o 
   0   3  11        8.08        9.17      1.79 o 
   1   3  11        2.14        2.03      1.47 o 
   2   3  11       19.53       17.42      1.70 o 
   3   3  11        0.02       -1.21      1.21 o 
   4   3  11       63.37       60.68      2.53 o 
   5   3  11       21.87       17.82      1.55 o 
   6   3  11       34.99       40.10      2.40 o 
 -12   4  11        0.08       -1.50      1.62 o 
 -11   4  11       16.70       13.31      1.33 o 
 -10   4  11        1.17        1.01      1.24 o 
  -9   4  11       10.54       12.55      1.39 o 
  -8   4  11       36.46       33.10      2.11 o 
  -7   4  11        0.01       -0.45      1.16 o 
  -6   4  11      183.00      179.56      3.79 o 
  -5   4  11      260.69      272.56      5.34 o 
  -4   4  11      115.28      123.61      4.97 o 
  -3   4  11        6.42        7.72      1.79 o 
  -2   4  11       30.02       29.63      2.42 o 
  -1   4  11        1.52        2.01      1.55 o 
   0   4  11       30.10       35.74      4.25 o 
   1   4  11       95.63       90.46      3.60 o 
   2   4  11      234.59      224.77     11.28 o 
   3   4  11        7.10        8.00      1.91 o 
   4   4  11       26.64       27.99      5.02 o 
   5   4  11       14.11       17.50      1.88 o 
 -10   5  11       15.44       17.49      1.77 o 
  -9   5  11       64.89       66.79      2.77 o 
  -8   5  11        0.03        1.59      1.46 o 
  -7   5  11       23.65       25.71      2.09 o 
  -6   5  11       97.69       98.76      3.08 o 
  -5   5  11       13.99       14.61      2.28 o 
  -4   5  11      180.92      172.49      4.88 o 
  -3   5  11       64.11       73.96      3.43 o 
  -2   5  11       32.97       41.89      2.80 o 
  -1   5  11       84.68       84.15      5.43 o 
   0   5  11        0.90        1.00      1.68 o 
   1   5  11       44.01       45.46      2.99 o 
   2   5  11       82.98       84.36      4.40 o 
   3   5  11        8.35       10.83      2.08 o 
  -6   6  11       11.20        7.78      2.46 o 
  -5   6  11       62.74       61.25      3.67 o 
  -4   6  11        6.97        5.75      2.05 o 
  -3   6  11       13.50       12.37      2.22 o 
  -2   6  11        7.32        8.10      2.11 o 
  -1   6  11       18.73       20.76      2.36 o 
 -14   0  12       93.57      112.09      5.96 o 
 -12   0  12      330.60      316.29      9.51 o 
 -11   0  12      320.50      287.41      9.00 o 
 -10   0  12      398.83      354.75     10.00 o 
  -9   0  12      152.12      162.25      6.34 o 
  -8   0  12      493.10      465.71     11.39 o 
  -7   0  12       27.35       23.73      3.14 o 
  -6   0  12     1894.61     1959.30     32.71 o 
  -5   0  12      123.16      130.71      5.66 o 
  -4   0  12     1221.53     1279.19     15.77 o 
  -3   0  12        0.70        0.63      1.38 o 
  -2   0  12      222.35      229.56      5.64 o 
  -1   0  12      761.63      748.72      8.28 o 
   0   0  12       32.44       35.32      1.86 o 
   1   0  12      225.14      208.83      3.75 o 
   2   0  12       93.16       67.86      3.03 o 
   3   0  12      263.39      279.70      8.66 o 
   4   0  12        5.74        4.93      2.63 o 
   5   0  12      364.14      367.23     10.08 o 
   6   0  12      273.93      289.16      9.10 o 
 -14   1  12       51.52       46.61      3.16 o 
 -13   1  12       17.39       24.12      2.58 o 
 -12   1  12        4.22        5.01      1.80 o 
 -11   1  12        5.26        4.84      1.77 o 
 -10   1  12      280.04      258.23      5.82 o 
  -9   1  12       57.01       55.01      2.96 o 
  -8   1  12       27.38       26.34      2.32 o 
  -7   1  12        8.10        5.49      1.38 o 
  -6   1  12        0.93       -1.16      1.16 o 
  -5   1  12      171.68      162.66      3.59 o 
  -4   1  12     1201.71     1203.72     13.05 o 
  -3   1  12      283.17      279.07      5.83 o 
  -2   1  12       71.07       67.84      2.34 o 
  -1   1  12        5.90        5.72      1.08 o 
   0   1  12        4.63        1.93      0.98 o 
   1   1  12       25.71       24.63      1.30 o 
   2   1  12       93.66       92.26      2.41 o 
   3   1  12       73.15       65.74      3.45 o 
   4   1  12        3.50        5.61      1.49 o 
   5   1  12        0.02       -0.83      1.70 o 
   6   1  12       23.39       28.66      2.72 o 
 -13   2  12       15.21       18.21      4.78 o 
 -12   2  12       19.99       25.03      2.54 o 
 -11   2  12       13.49        7.01      1.84 o 
 -10   2  12       84.98       74.70      3.53 o 
  -9   2  12       22.29       22.70      1.82 o 
  -8   2  12       39.54       38.29      2.13 o 
  -7   2  12        2.27        2.99      1.29 o 
  -6   2  12      119.40      123.45      3.20 o 
  -5   2  12        0.12        0.16      1.16 o 
  -4   2  12      117.76      127.60      3.20 o 
  -3   2  12        1.21        0.40      1.13 o 
  -2   2  12        4.80        7.80      1.57 o 
  -1   2  12       38.22       39.09      2.10 o 
   0   2  12       57.71       57.37      2.80 o 
   1   2  12      157.80      139.51      3.29 o 
   2   2  12      239.95      235.95      4.33 o 
   3   2  12        7.55        5.00      1.37 o 
   4   2  12       34.57       36.92      3.47 o 
   5   2  12       31.57       29.16      2.22 o 
   6   2  12       62.08       65.17      3.29 o 
 -12   3  12        4.42        4.56      2.10 o 
 -11   3  12       81.03       80.77      2.33 o 
 -10   3  12      178.61      178.32      3.92 o 
  -9   3  12      155.82      146.79      3.78 o 
  -8   3  12       44.22       42.33      2.21 o 
  -7   3  12      117.28      103.18      3.00 o 
  -6   3  12        1.58        1.88      1.16 o 
  -5   3  12     1215.96     1192.68     12.59 o 
  -4   3  12     1119.49     1177.66     12.37 o 
  -3   3  12       19.99       19.05      1.67 o 
  -2   3  12      221.46      220.80      7.68 o 
  -1   3  12       22.23       26.10      3.14 o 
   0   3  12        8.28        6.15      1.72 o 
   1   3  12      174.95      187.79      8.07 o 
   2   3  12       16.77       20.75      1.83 o 
   3   3  12       37.41       43.78      2.34 o 
   4   3  12      121.06      133.34      3.67 o 
   5   3  12        5.17        2.54      2.25 o 
 -11   4  12        3.92        1.45      1.11 o 
 -10   4  12       20.72       20.39      1.75 o 
  -9   4  12        5.85        3.48      1.44 o 
  -8   4  12       55.14       51.15      2.39 o 
  -7   4  12       78.82       77.76      2.77 o 
  -6   4  12       49.79       49.84      2.37 o 
  -5   4  12        5.33        1.95      1.56 o 
  -4   4  12       14.12       12.19      1.52 o 
  -3   4  12       40.30       44.80      2.89 o 
  -2   4  12        7.02        8.21      1.85 o 
  -1   4  12       58.82       57.15      5.76 o 
   0   4  12        7.26        9.62      2.67 o 
   1   4  12        5.95        4.10      1.81 o 
   2   4  12       82.34       91.41      3.74 o 
   3   4  12      149.85      168.65      6.37 o 
  -8   5  12        5.32        4.61      1.56 o 
  -7   5  12       92.00       89.66      3.04 o 
  -6   5  12        3.39        4.81      1.55 o 
  -5   5  12      213.64      215.12      5.62 o 
  -4   5  12      202.03      226.98      8.02 o 
  -3   5  12      140.73      154.81      4.81 o 
  -2   5  12       13.10       10.95      2.86 o 
  -1   5  12       16.49       18.68      2.36 o 
   0   5  12       39.33       48.20      3.15 o 
   1   5  12        0.12       -1.58      1.58 o 
 -13   1  13        1.32        5.84      1.94 o 
 -12   1  13       83.14       85.91      5.30 o 
 -11   1  13       46.60       51.99      6.27 o 
 -10   1  13      280.28      246.85      5.79 o 
  -9   1  13        0.17       -1.43      1.43 o 
  -8   1  13       13.71       13.92      2.03 o 
  -7   1  13       25.38       24.76      2.48 o 
  -6   1  13        2.67        3.36      1.32 o 
  -5   1  13     1288.82     1293.22     13.42 o 
  -4   1  13     1192.23     1236.09     12.92 o 
  -3   1  13      380.39      369.52      5.49 o 
  -2   1  13      105.65      107.33      2.85 o 
  -1   1  13       66.13       63.17      2.33 o 
   0   1  13      279.56      271.03      3.91 o 
   1   1  13      353.08      346.65      5.29 o 
   2   1  13       36.78       30.99      2.03 o 
   3   1  13       70.81       81.61      3.67 o 
   4   1  13       12.60       10.32      2.95 o 
   5   1  13        4.25        5.29      2.07 o 
 -12   2  13        9.58        8.98      4.52 o 
 -11   2  13      178.66      164.92      4.91 o 
 -10   2  13       81.58       68.33      3.27 o 
  -9   2  13       46.79       43.44      2.29 o 
  -8   2  13        0.09       -0.94      1.31 o 
  -7   2  13      330.33      318.61      5.32 o 
  -6   2  13       11.78       11.41      1.59 o 
  -5   2  13        4.03        3.72      1.73 o 
  -4   2  13        0.46        0.03      1.17 o 
  -3   2  13      207.53      204.39      4.00 o 
  -2   2  13       55.94       56.83      2.32 o 
  -1   2  13       28.85       27.65      2.30 o 
   0   2  13        0.24       -0.38      1.49 o 
   1   2  13        1.19       -0.24      1.29 o 
   2   2  13       24.55       30.94      2.40 o 
   3   2  13        0.11       -0.54      1.95 o 
   4   2  13      191.93      217.46      5.59 o 
 -11   3  13       59.30       56.36      3.21 o 
 -10   3  13        9.36        8.96      1.31 o 
  -9   3  13       53.25       48.66      2.38 o 
  -8   3  13        0.00       -1.18      1.18 o 
  -7   3  13        0.41       -0.05      1.20 o 
  -6   3  13       30.97       30.67      2.05 o 
  -5   3  13       13.55       13.40      1.69 o 
  -4   3  13      792.82      862.08     10.59 o 
  -3   3  13      105.15       92.71      2.83 o 
  -2   3  13        7.80        5.10      1.71 o 
  -1   3  13       60.76       59.58      3.12 o 
   0   3  13        1.62        2.04      1.60 o 
   1   3  13       25.67       27.70      2.95 o 
   2   3  13        0.22       -1.46      1.46 o 
   3   3  13        5.09        4.70      1.60 o 
 -10   4  13      110.66      108.14      2.92 o 
  -9   4  13       17.90       18.54      1.89 o 
  -8   4  13       64.95       67.33      2.67 o 
  -7   4  13        0.09       -0.72      1.28 o 
  -6   4  13        4.67        5.73      1.48 o 
  -5   4  13        0.54       -0.31      1.61 o 
  -4   4  13        8.52        9.73      2.65 o 
  -3   4  13       15.83       14.77      2.21 o 
  -2   4  13       12.13        9.56      2.02 o 
  -1   4  13       62.80       75.62      3.50 o 
   0   4  13        9.35       10.60      2.13 o 
   1   4  13       13.87        7.91      2.00 o 
  -6   5  13       76.26       78.09      3.70 o 
  -5   5  13      160.53      166.47      5.10 o 
  -4   5  13        0.61        0.13      2.02 o 
  -3   5  13      110.53      113.59      4.31 o 
 -12   0  14        2.67        4.50      2.65 o 
 -11   0  14      124.46      113.99      5.93 o 
 -10   0  14      133.02      118.08      6.07 o 
  -9   0  14        4.67        4.14      2.52 o 
  -8   0  14       12.64       11.70      2.90 o 
  -7   0  14        0.15       -1.54      1.98 o 
  -6   0  14       68.47       64.68      4.55 o 
  -5   0  14      280.80      276.98      8.51 o 
  -4   0  14      109.88      102.29      5.17 o 
  -3   0  14       33.34       30.45      2.33 o 
  -2   0  14       13.85       16.63      1.96 o 
  -1   0  14        5.12        5.60      1.62 o 
   0   0  14       40.24       35.40      3.58 o 
   1   0  14        8.85       28.68      3.98 o 
   2   0  14       67.58       57.72      4.98 o 
   3   0  14      141.38      178.87      7.64 o 
 -12   1  14       21.87       25.87      2.67 o 
 -11   1  14       50.11       50.14      3.15 o 
 -10   1  14       25.83       27.76      2.62 o 
  -9   1  14       24.42       25.23      2.44 o 
  -8   1  14       23.81       25.63      2.50 o 
  -7   1  14       72.46       70.33      3.38 o 
  -6   1  14       52.89       51.38      2.45 o 
  -5   1  14      197.92      214.78      8.70 o 
  -4   1  14      138.11      137.54      5.91 o 
  -3   1  14       37.15       35.37      2.07 o 
  -2   1  14        2.77        3.11      1.24 o 
  -1   1  14      119.05      118.35      3.11 o 
   0   1  14      205.18      202.39      5.58 o 
   1   1  14        0.99        0.83      1.38 o 
   2   1  14       56.99       61.42      3.41 o 
   3   1  14        0.47       -1.16      2.03 o 
 -11   2  14       87.53       82.67      3.72 o 
 -10   2  14       46.11       44.75      3.03 o 
  -9   2  14        9.34        6.56      1.52 o 
  -8   2  14       21.52       19.08      1.84 o 
  -7   2  14       17.22       19.19      1.86 o 
  -6   2  14       21.95       22.07      1.89 o 
  -5   2  14      167.95      166.41      3.85 o 
  -4   2  14       32.20       30.90      2.01 o 
  -3   2  14       62.23       63.67      2.49 o 
  -2   2  14        8.34        6.76      1.41 o 
  -1   2  14        6.83        5.27      1.76 o 
   0   2  14       66.07       70.59      3.23 o 
   1   2  14        1.69        2.69      1.43 o 
   2   2  14       56.31       50.03      2.54 o 
 -10   3  14        1.65        3.78      1.43 o 
  -9   3  14      102.41      111.39      4.83 o 
  -8   3  14       21.82       28.91      2.44 o 
  -7   3  14        1.99        4.12      1.41 o 
  -6   3  14       49.14       53.20      2.48 o 
  -5   3  14      508.99      506.75      7.83 o 
  -4   3  14        0.04        2.17      1.31 o 
  -3   3  14       56.95       48.71      3.86 o 
  -2   3  14      136.21      133.07      6.65 o 
  -1   3  14      102.06       86.48      3.63 o 
   0   3  14      259.54      269.89      6.19 o 
   1   3  14        1.83       -0.76      1.61 o 
  -7   4  14       25.65       24.06      2.08 o 
  -6   4  14       15.05       11.69      1.78 o 
  -5   4  14        9.37       13.66      3.43 o 
  -4   4  14       28.32       32.80      2.78 o 
  -3   4  14       27.54       29.21      2.65 o 
  -2   4  14       46.35       52.91      3.24 o 
 -10   1  15       74.37       84.24      3.76 o 
  -9   1  15       62.41       79.54      3.62 o 
  -8   1  15        4.59        5.00      1.85 o 
  -7   1  15        0.29        0.45      1.88 o 
  -6   1  15       59.77       58.45      2.57 o 
  -5   1  15        6.16        7.13      2.12 o 
  -4   1  15       58.54       69.12      2.69 o 
  -3   1  15        0.42        0.33      1.20 o 
  -2   1  15      138.07      134.53      3.45 o 
  -1   1  15      251.75      234.37      4.43 o 
   0   1  15       18.34       18.96      2.71 o 
   1   1  15       24.63       27.94      2.72 o 
  -9   2  15       61.53       66.46      3.38 o 
  -8   2  15        0.10       -1.19      1.19 o 
  -7   2  15        9.72        6.87      1.54 o 
  -6   2  15      171.25      168.99      4.02 o 
  -5   2  15       80.77       89.03      3.03 o 
  -4   2  15       17.71       15.53      1.81 o 
  -3   2  15       45.18       46.64      2.38 o 
  -2   2  15       78.89       77.34      3.51 o 
  -1   2  15        2.42        6.13      1.89 o 
   0   2  15       80.92       84.56      3.63 o 
  -7   3  15       22.72       23.95      2.11 o 
  -6   3  15      124.44      118.58      3.50 o 
  -5   3  15        2.57        1.58      1.41 o 
  -4   3  15       44.85       42.60      3.04 o 
  -3   3  15        0.49        1.92      1.73 o 
  -2   3  15        0.29       -2.07      2.94 o 
  -8   0  16        0.07        1.44      2.33 o 
  -7   0  16       58.56       64.17      4.82 o 
  -6   0  16       54.42       56.20      4.69 o 
  -5   0  16        1.43        4.09      2.52 o 
  -4   0  16      139.09      153.32      6.72 o 
  -3   0  16      213.38      237.98      8.15 o 
  -2   0  16       22.10       31.58      3.68 o 
  -8   1  16       15.18       13.42      2.65 o 
  -7   1  16       64.54       77.19      4.79 o 
  -6   1  16        1.40        0.47      1.94 o 
  -5   1  16        0.19       -1.25      1.25 o 
  -4   1  16        6.43        8.04      1.61 o 
  -3   1  16        6.62        4.81      1.52 o 
  -2   1  16      140.00      146.32      3.72 o 
  -5   2  16        1.07        0.15      1.44 o 
                                                 
